# Supplementary material for: Aqua­{2-morpholino-N-[1-(2-pyrid­yl)ethyl­idene]ethanamine-κ3 N,N′,N′′}bis­(thio­cyanato-κN)nickel(II)
Source: Acta Crystallogr Sect E Struct Rep Online. 2010 Dec 24;67(Pt 1):m108. doi: 10.1107/S1600536810052578 (PMC3050266; doi:10.1107/S1600536810052578)
Supplement: Supplementary file 2 [file e-67-0m108-Isup2.hkl]

# 
# h,k,l, Fc-squared, Fo-squared, sigma(Fo-squared) and status flag 
# 
data_I
_shelx_title ' sad in P2(1)/c' 
_shelx_refln_list_code          4 
_shelx_F_calc_maximum      215.00 
_exptl_crystal_F_000       888.00 
_reflns_d_resolution_high  0.8332 
 
loop_ 
 _symmetry_equiv_pos_as_xyz 
 'x, y, z' 
 '-x, y+1/2, -z+1/2' 
 '-x, -y, -z' 
 'x, -y-1/2, z-1/2' 
 
_cell_length_a     7.1881 
_cell_length_b    21.9708 
_cell_length_c    12.1438 
_cell_angle_alpha  90.000 
_cell_angle_beta   91.412 
_cell_angle_gamma  90.000 
 
_shelx_F_squared_multiplier     1.000 
 
loop_ 
 _refln_index_h 
 _refln_index_k 
 _refln_index_l 
 _refln_F_squared_calc 
 _refln_F_squared_meas 
 _refln_F_squared_sigma 
 _refln_observed_status 
   1   0   0    36458.92    34176.22    440.47 o 
   2   0   0      450.22      434.92      9.28 o 
   3   0   0        7.16       20.24      3.02 o 
   4   0   0    15069.86    14588.96    190.96 o 
   5   0   0       53.67       63.30      5.47 o 
   6   0   0      504.68      502.09     20.91 o 
   7   0   0     3401.77     3317.37     69.83 o 
   8   0   0     6708.79     6757.35    125.31 o 
   1   1   0     6332.83     6378.48     53.66 o 
   2   1   0    13519.82    13876.23    116.17 o 
   3   1   0      139.13      162.92      4.86 o 
   4   1   0      790.94      735.74     10.66 o 
   5   1   0      230.52      244.50      6.60 o 
   6   1   0     4111.65     4059.32     38.94 o 
   7   1   0        6.09        5.57      4.35 o 
   8   1   0      738.77      844.71     26.24 o 
   1   2   0        8.44        3.85      1.04 o 
   2   2   0     6743.16     6884.67     64.75 o 
   3   2   0      172.46      156.59      4.16 o 
   4   2   0       12.85        6.61      2.18 o 
   5   2   0      759.26      757.76     12.41 o 
   6   2   0        1.18        7.10      3.01 o 
   7   2   0        0.25        0.67      4.36 o 
   8   2   0      209.21      201.62     14.93 o 
   1   3   0      289.65      339.40      6.01 o 
   2   3   0     2479.63     2433.72     27.04 o 
   3   3   0        8.21        8.70      1.78 o 
   4   3   0       15.68        5.44      2.11 o 
   5   3   0      589.19      589.81     11.54 o 
   6   3   0      750.06      760.56     13.73 o 
   7   3   0     1290.18     1274.80     23.35 o 
   8   3   0        4.66       11.99      7.57 o 
   0   4   0    25890.35    25949.55    419.73 o 
   1   4   0    30568.87    31003.83    280.48 o 
   2   4   0      349.28      348.85      6.55 o 
   3   4   0     7823.04     7993.35     84.62 o 
   4   4   0     4190.08     4102.17     47.60 o 
   5   4   0     3620.26     3545.43     43.70 o 
   6   4   0        2.26        2.26      4.75 o 
   7   4   0      813.33      800.34     18.07 o 
   8   4   0     1627.64     1636.92     38.12 o 
   1   5   0    45320.61    44240.65    474.26 o 
   2   5   0       29.52       46.12      2.81 o 
   3   5   0     9278.97     9290.49    115.23 o 
   4   5   0      105.36      125.98      5.94 o 
   5   5   0     1656.60     1573.86     23.52 o 
   6   5   0       89.41      104.23      8.07 o 
   7   5   0     2763.01     2770.35     44.24 o 
   8   5   0      218.80      264.85     17.20 o 
   0   6   0    17271.61    18119.93    226.96 o 
   1   6   0     2735.89     3006.48     32.12 o 
   2   6   0     8211.93     8489.40     85.67 o 
   3   6   0      120.89      174.33      6.97 o 
   4   6   0     2103.66     1922.72     25.99 o 
   5   6   0     2218.66     2225.01     30.56 o 
   6   6   0      330.51      338.53     12.76 o 
   7   6   0      372.32      397.65     14.74 o 
   8   6   0      359.26      345.66     14.71 o 
   1   7   0     1525.64     1532.28     18.45 o 
   2   7   0    17602.20    18036.07    161.53 o 
   3   7   0     1923.80     1932.98     22.14 o 
   4   7   0       52.26       51.61      4.64 o 
   5   7   0     1630.63     1682.61     25.01 o 
   6   7   0     3855.11     3805.93     58.70 o 
   7   7   0       65.10       72.05      8.46 o 
   8   7   0      139.69      157.69     10.70 o 
   0   8   0     2258.80     2010.18     30.46 o 
   1   8   0     8124.91     8494.64     85.49 o 
   2   8   0      258.51      231.52      5.65 o 
   3   8   0      607.16      567.37     10.63 o 
   4   8   0     1776.85     1730.34     33.31 o 
   5   8   0     2425.60     2328.44     42.37 o 
   6   8   0      103.27      114.95      9.10 o 
   7   8   0      710.96      666.50     19.20 o 
   8   8   0      492.95      490.42     17.61 o 
   1   9   0     9004.71     9347.04     94.22 o 
   2   9   0     6555.17     6989.48     66.20 o 
   3   9   0      855.89      858.29     12.50 o 
   4   9   0        2.10        3.24      2.37 o 
   5   9   0       71.98       59.98      7.66 o 
   6   9   0      777.82      809.99     20.17 o 
   7   9   0     1142.22     1133.23     26.03 o 
   8   9   0       75.14       73.93      9.58 o 
   0  10   0       15.13        4.25      4.06 o 
   1  10   0     5432.45     5752.87     60.47 o 
   2  10   0     5310.42     5604.42     54.65 o 
   3  10   0       23.44       46.53      3.60 o 
   4  10   0        0.05        7.67      2.48 o 
   5  10   0      199.76      207.33     10.97 o 
   6  10   0     1227.02     1192.27     29.43 o 
   7  10   0      176.99      134.83     12.66 o 
   1  11   0    10074.41    10304.58    103.63 o 
   2  11   0     8949.36     9163.05     86.08 o 
   3  11   0    11783.76    11902.98    110.82 o 
   4  11   0      908.90      974.57     15.36 o 
   5  11   0     1409.25     1361.76     26.48 o 
   6  11   0     1926.74     1808.52     89.68 o 
   7  11   0     1974.27     2039.64     43.92 o 
   0  12   0     4931.34     4897.80     68.95 o 
   1  12   0     7854.29     7969.43     91.73 o 
   2  12   0      549.05      583.02     10.45 o 
   3  12   0     2193.83     2207.41     26.06 o 
   4  12   0      179.43      179.63      7.87 o 
   5  12   0     1756.00     1701.45     31.12 o 
   6  12   0       35.25       50.23      7.46 o 
   7  12   0      846.27      788.83     25.46 o 
   1  13   0     1134.59     1147.44     19.46 o 
   2  13   0     5544.24     5549.76     55.56 o 
   3  13   0      572.60      567.08     10.74 o 
   4  13   0      304.45      327.01      8.47 o 
   5  13   0       53.45       73.42      9.36 o 
   6  13   0     1797.46     1770.07     33.95 o 
   7  13   0       40.53       49.09      8.28 o 
   0  14   0     3235.68     3151.37     48.44 o 
   1  14   0      533.11      534.59     11.45 o 
   2  14   0       48.72       43.58      4.17 o 
   3  14   0        0.40        3.03      2.85 o 
   4  14   0       10.17        9.20      5.08 o 
   5  14   0      398.83      400.37     14.34 o 
   6  14   0      159.82      178.20     12.08 o 
   7  14   0      144.98      161.54     12.31 o 
   1  15   0     2593.56     2480.31     31.71 o 
   2  15   0     1779.66     1793.34     23.32 o 
   3  15   0     2892.63     2889.60     33.38 o 
   4  15   0       10.80        9.30      5.47 o 
   5  15   0     1117.35     1064.79     24.27 o 
   6  15   0      300.04      319.98     23.64 o 
   7  15   0      736.48      731.73     26.65 o 
   0  16   0     2186.36     2252.22     44.42 o 
   1  16   0      593.27      582.08     13.30 o 
   2  16   0      235.89      224.66     10.35 o 
   3  16   0     1940.95     2009.18     29.26 o 
   4  16   0     3783.02     3816.44     55.66 o 
   5  16   0      991.09      915.22     22.61 o 
   6  16   0      130.15      129.72     10.93 o 
   1  17   0       40.31       42.91      4.57 o 
   2  17   0     1187.66     1236.37     22.76 o 
   3  17   0      218.37      221.50      8.73 o 
   4  17   0      227.24      241.16     12.68 o 
   5  17   0      204.22      215.20     12.96 o 
   6  17   0      262.62      249.60     14.61 o 
   0  18   0     2779.62     2736.13     44.41 o 
   1  18   0       57.31       45.29      4.73 o 
   2  18   0      146.47      151.27     10.69 o 
   3  18   0       29.68       25.82      5.87 o 
   4  18   0      162.21      174.63     12.80 o 
   5  18   0       74.71       72.43      9.21 o 
   6  18   0       11.26       17.19      7.17 o 
   1  19   0       34.97       33.83      4.74 o 
   2  19   0     3485.60     3385.32    113.12 o 
   3  19   0      213.81      222.27     10.87 o 
   4  19   0      507.05      603.05     16.50 o 
   5  19   0      642.17      615.50     17.55 o 
   0  20   0     6883.65     6838.47     95.43 o 
   1  20   0      161.94      160.26      8.38 o 
   2  20   0      349.16      369.78     11.80 o 
   3  20   0      428.30      393.76     14.56 o 
   4  20   0     4946.99     4994.75     63.11 o 
   5  20   0       21.78       27.22      6.91 o 
   1  21   0      113.96      101.21      6.48 o 
   2  21   0      755.57      763.73     15.34 o 
   3  21   0       30.85       25.38      6.82 o 
   4  21   0       35.41       35.98      6.98 o 
   5  21   0       16.91       19.50      6.82 o 
   0  22   0      148.83      146.99     11.11 o 
   1  22   0      148.57      151.72      7.81 o 
   2  22   0       97.71       97.95      8.07 o 
   3  22   0      467.21      450.03     16.40 o 
   4  22   0      106.73       89.42      8.82 o 
   1  23   0      561.15      585.15     13.35 o 
   2  23   0      586.89      591.76     20.97 o 
   3  23   0      902.07      924.04     23.49 o 
   4  23   0        1.50        4.96      6.66 o 
   0  24   0     1101.85     1142.65     37.01 o 
   1  24   0     1825.97     1801.15     28.35 o 
   2  24   0        0.74       -4.01      6.03 o 
   3  24   0      495.14      502.45     20.41 o 
   1  25   0     1312.37     1320.54     39.50 o 
   2  25   0      200.90      219.30     18.99 o 
   0  26   0      279.08      348.02     21.94 o 
   1  26   0      192.55      201.96     17.91 o 
  -8   1   1      231.59      203.02     23.53 o 
  -7   1   1      849.34      834.99     24.73 o 
  -6   1   1      853.99      882.20     14.18 o 
  -5   1   1       57.72       57.22      4.03 o 
  -4   1   1       76.59       65.95      4.06 o 
  -3   1   1     2716.35     2586.98     27.46 o 
  -2   1   1      704.84      766.26      9.83 o 
  -1   1   1     2207.27     2461.67     29.98 o 
   1   1   1     4183.40     4616.45     39.05 o 
   2   1   1     1620.45     1756.58     16.97 o 
   3   1   1     4757.15     4649.22     42.06 o 
   4   1   1        5.71        7.80      2.25 o 
   5   1   1     1032.60     1004.24     14.08 o 
   6   1   1       33.27       34.11      3.65 o 
   7   1   1      806.79      818.34     20.39 o 
   8   1   1       12.06        6.53      6.54 o 
  -8   2   1     1882.03     1928.39     56.33 o 
  -7   2   1      102.81       95.39      7.67 o 
  -6   2   1      121.51      124.10      6.56 o 
  -5   2   1     4306.43     4243.11     50.54 o 
  -4   2   1     3470.18     3624.01     35.41 o 
  -3   2   1     3569.70     3558.53     40.13 o 
  -2   2   1      207.07      206.43     16.45 o 
  -1   2   1    24946.02    24963.71    325.29 o 
   0   2   1    23603.30    23967.30    269.44 o 
   1   2   1    11632.18    12020.92    115.45 o 
   2   2   1        0.13       -1.53      1.53 o 
   3   2   1     4602.18     4384.02     39.83 o 
   4   2   1     1632.15     1665.62     28.48 o 
   5   2   1     3870.72     3710.50     37.27 o 
   6   2   1      868.30      887.75     14.40 o 
   7   2   1     2085.72     1981.50     31.03 o 
   8   2   1     1740.96     1666.58     38.53 o 
  -8   3   1        9.38       -0.65      7.12 o 
  -7   3   1      437.99      438.56     15.04 o 
  -6   3   1      196.50      209.74      9.32 o 
  -5   3   1     1126.33     1148.60     16.97 o 
  -4   3   1      213.08      226.95      6.22 o 
  -3   3   1     5533.74     5768.17     70.37 o 
  -2   3   1     1653.37     1692.30     20.59 o 
  -1   3   1     2653.09     2773.88     23.45 o 
   0   3   1      921.37      833.80      9.48 o 
   1   3   1      256.88      218.31      4.95 o 
   2   3   1      855.42      862.29      9.34 o 
   3   3   1     5089.41     4996.47     44.93 o 
   4   3   1        0.17       13.44      6.06 o 
   5   3   1     1478.53     1429.15     17.63 o 
   6   3   1      855.96      855.48     15.61 o 
   7   3   1      417.07      436.55     13.13 o 
   8   3   1       75.33       86.73     11.04 o 
  -8   4   1       12.04       17.70      6.68 o 
  -7   4   1      214.20      203.70     14.18 o 
  -6   4   1      122.33      114.23      7.24 o 
  -5   4   1      417.47      418.18     11.66 o 
  -4   4   1       38.85       32.67      4.68 o 
  -3   4   1     1518.60     1675.27     22.03 o 
  -2   4   1     7835.92     8281.54     94.64 o 
  -1   4   1      769.18     1010.17     10.66 o 
   0   4   1       58.33       30.77      1.78 o 
   1   4   1     3031.28     3077.10     29.59 o 
   2   4   1     5095.69     5083.90     59.06 o 
   3   4   1     1672.64     1824.58     18.94 o 
   4   4   1      131.46      145.00      5.29 o 
   5   4   1      922.56      893.84     12.82 o 
   6   4   1      109.42      110.29      7.35 o 
   7   4   1      250.80      248.44     11.30 o 
   8   4   1      140.71      131.29     12.73 o 
  -8   5   1       32.56       34.77      6.73 o 
  -7   5   1      846.60      866.79     21.24 o 
  -6   5   1      776.69      761.47     18.36 o 
  -5   5   1      117.79      110.82      6.51 o 
  -4   5   1      121.78      121.98      6.69 o 
  -3   5   1     2409.17     2506.76     30.61 o 
  -2   5   1     5258.87     5178.74     57.88 o 
  -1   5   1     4714.52     4981.24     45.81 o 
   0   5   1     6817.56     6974.42     69.45 o 
   1   5   1     3948.49     4037.54     42.64 o 
   2   5   1     6728.54     6855.90     85.02 o 
   3   5   1      399.15      316.50      6.85 o 
   4   5   1      165.57      160.40      6.28 o 
   5   5   1     1313.64     1267.51     20.11 o 
   6   5   1      912.96      899.77     20.09 o 
   7   5   1      345.48      362.71     12.55 o 
   8   5   1       42.52       39.58      9.04 o 
  -8   6   1      663.31      635.98     19.62 o 
  -7   6   1      678.28      700.71     19.28 o 
  -6   6   1     1335.47     1295.18     29.22 o 
  -5   6   1     1070.26     1060.39     20.49 o 
  -4   6   1    12417.54    12499.09    131.48 o 
  -3   6   1     2803.60     3020.30     62.49 o 
  -2   6   1     1971.47     2117.34     23.17 o 
  -1   6   1     3999.18     4323.80     44.10 o 
   0   6   1     1705.59     1835.65     20.82 o 
   1   6   1      894.52     1041.54     13.70 o 
   2   6   1       17.19       11.51      3.78 o 
   3   6   1     1639.42     1650.19     21.63 o 
   4   6   1    17185.26    17221.17    199.67 o 
   5   6   1       46.91       48.78      6.99 o 
   6   6   1        0.18       30.04      5.59 o 
   7   6   1      793.40      791.49     18.32 o 
   8   6   1     1094.07     1094.58     30.51 o 
  -8   7   1     1043.71     1107.74     26.40 o 
  -7   7   1       40.67       29.83      6.64 o 
  -6   7   1     1615.48     1570.59     33.67 o 
  -5   7   1     1756.32     1787.88     29.48 o 
  -4   7   1     3229.75     3182.94     39.39 o 
  -3   7   1        2.90       15.82      2.32 o 
  -2   7   1    24949.89    25415.95    227.20 o 
  -1   7   1     1548.09     1681.49     19.63 o 
   0   7   1     2994.61     2947.42     29.09 o 
   1   7   1      514.33      554.49      9.43 o 
   2   7   1    16627.59    16607.99    211.12 o 
   3   7   1      219.99      203.96      6.99 o 
   4   7   1      260.80      254.69      6.44 o 
   5   7   1     2396.08     2491.41     41.36 o 
   6   7   1     6201.59     6133.34     80.54 o 
   7   7   1       26.93       27.19      6.54 o 
   8   7   1      152.99      160.92     12.16 o 
  -8   8   1       73.03       77.36      9.35 o 
  -7   8   1      119.38      119.75      9.84 o 
  -6   8   1     1695.41     1684.27     35.65 o 
  -5   8   1      393.26      391.05     10.98 o 
  -4   8   1     1374.45     1341.74     20.76 o 
  -3   8   1     1401.48     1499.22     17.73 o 
  -2   8   1     1668.07     1644.62     18.38 o 
  -1   8   1     1118.78     1047.29     17.41 o 
   0   8   1      881.96      890.87     11.53 o 
   1   8   1     7346.05     7399.93     70.24 o 
   2   8   1     6913.14     6998.49    160.02 o 
   3   8   1       23.36       13.08      3.78 o 
   4   8   1     2520.99     2410.40     27.72 o 
   5   8   1      664.48      657.74     16.68 o 
   6   8   1      235.82      265.53     12.91 o 
   7   8   1      130.99      116.49     10.08 o 
   8   8   1        4.52        5.40      5.84 o 
  -8   9   1       30.89       42.75      8.11 o 
  -7   9   1      213.84      245.85     15.44 o 
  -6   9   1      261.06      308.05     13.97 o 
  -5   9   1      237.97      244.15     12.14 o 
  -4   9   1        6.57       10.63      3.46 o 
  -3   9   1     4253.10     4147.61     41.59 o 
  -2   9   1     4998.86     5364.82     51.53 o 
  -1   9   1     3163.28     3160.51     39.05 o 
   0   9   1      234.97      261.64      8.62 o 
   1   9   1     4238.01     4014.24     40.67 o 
   2   9   1     1685.87     1771.89     22.71 o 
   3   9   1      524.20      513.58     11.83 o 
   4   9   1       48.35       52.26      6.46 o 
   5   9   1     1117.11     1049.70     22.05 o 
   6   9   1     2771.80     2646.12     42.57 o 
   7   9   1      510.96      512.66     17.35 o 
   8   9   1        6.19        3.81      5.68 o 
  -7  10   1     1027.73      974.35     24.54 o 
  -6  10   1        8.62        8.99      5.46 o 
  -5  10   1      525.88      565.60     15.70 o 
  -4  10   1      346.30      344.68      8.18 o 
  -3  10   1     1572.33     1531.32     18.60 o 
  -2  10   1     2537.22     2571.75     54.42 o 
  -1  10   1     5402.91     5458.52     52.27 o 
   0  10   1     3970.86     3828.30     37.70 o 
   1  10   1     1944.42     1988.61     23.02 o 
   2  10   1      483.19      517.06     12.27 o 
   3  10   1      329.17      286.74      7.66 o 
   4  10   1      464.79      439.10     11.87 o 
   5  10   1     1253.78     1266.24     27.11 o 
   6  10   1        0.19        3.55      5.15 o 
   7  10   1      690.97      648.49     19.40 o 
  -7  11   1     1267.25     1272.90     33.04 o 
  -6  11   1      375.15      373.60     14.30 o 
  -5  11   1       66.65       59.10      7.59 o 
  -4  11   1      143.51      149.60      7.05 o 
  -3  11   1     4403.04     4417.23     44.67 o 
  -2  11   1     7407.99     7611.03     72.10 o 
  -1  11   1     4773.89     5061.81     54.35 o 
   0  11   1        1.89        3.62      2.08 o 
   1  11   1      414.48      415.54     10.33 o 
   2  11   1       19.45       16.64      3.09 o 
   3  11   1     1768.14     1789.83     23.52 o 
   4  11   1      681.16      641.49     13.90 o 
   5  11   1     1028.46     1010.43     20.38 o 
   6  11   1      851.12      789.24     20.65 o 
   7  11   1     1542.42     1511.02     31.67 o 
  -7  12   1      220.71      210.79     13.13 o 
  -6  12   1      536.21      556.67     17.26 o 
  -5  12   1      867.37      918.15     21.25 o 
  -4  12   1     1682.88     1677.86     28.96 o 
  -3  12   1      233.86      251.18      8.75 o 
  -2  12   1      624.78      644.26     10.97 o 
  -1  12   1     6875.31     6790.96     71.03 o 
   0  12   1     2027.80     1985.92     22.58 o 
   1  12   1      989.36      918.07     16.83 o 
   2  12   1        0.17        3.75      2.89 o 
   3  12   1     1085.62     1100.57     16.27 o 
   4  12   1     1522.42     1456.81     20.26 o 
   5  12   1     2163.18     2055.97     41.21 o 
   6  12   1      243.95      307.07     17.12 o 
   7  12   1       13.81        8.99      6.58 o 
  -7  13   1       30.53       17.65      6.92 o 
  -6  13   1     2150.65     2141.14     38.10 o 
  -5  13   1      302.49      303.73     18.01 o 
  -4  13   1      823.16      795.72     18.59 o 
  -3  13   1      455.36      421.52      9.90 o 
  -2  13   1    13566.21    13656.53    125.24 o 
  -1  13   1     1056.09     1121.89     21.61 o 
   0  13   1      548.67      531.29      9.60 o 
   1  13   1       23.32       42.64      4.69 o 
   2  13   1    12796.65    12326.19    125.78 o 
   3  13   1      259.79      247.27      7.94 o 
   4  13   1       28.62       27.10      4.29 o 
   5  13   1       97.75      118.27      9.41 o 
   6  13   1     3718.22     3615.68     64.42 o 
   7  13   1       60.08       42.29      8.19 o 
  -7  14   1      304.99      329.32     16.58 o 
  -6  14   1      375.92      397.21     15.91 o 
  -5  14   1       12.86       16.61      5.69 o 
  -4  14   1     2058.72     2056.06     34.27 o 
  -3  14   1      400.28      390.33      9.20 o 
  -2  14   1      767.83      759.59     13.82 o 
  -1  14   1     2003.59     2074.22     26.94 o 
   0  14   1     9834.23     9805.48     90.77 o 
   1  14   1      121.90      103.31      5.67 o 
   2  14   1      505.94      526.71     11.82 o 
   3  14   1      475.67      466.00     10.46 o 
   4  14   1     2494.90     2526.04     30.95 o 
   5  14   1      231.73      228.78     12.67 o 
   6  14   1      105.58      134.11     10.91 o 
   7  14   1      431.11      458.40     21.15 o 
  -7  15   1       45.73       49.68      8.77 o 
  -6  15   1     1267.26     1230.17     27.69 o 
  -5  15   1      183.67      156.16     13.19 o 
  -4  15   1        5.02        4.29      4.26 o 
  -3  15   1     1828.74     1778.18     23.38 o 
  -2  15   1     2258.37     2289.72     29.70 o 
  -1  15   1        6.99        3.35      3.06 o 
   0  15   1      179.67      253.70     11.78 o 
   1  15   1      369.53      359.99      9.54 o 
   2  15   1      222.60      214.89      7.91 o 
   3  15   1      211.45      211.38      7.98 o 
   4  15   1       41.97       36.70      4.66 o 
   5  15   1      296.11      290.34     14.29 o 
   6  15   1     1176.19     1175.54     27.26 o 
   7  15   1       30.40       42.43      8.61 o 
  -6  16   1       27.26       26.24      7.02 o 
  -5  16   1      298.43      323.72     13.24 o 
  -4  16   1        0.43        1.80      4.26 o 
  -3  16   1      801.46      739.93     16.02 o 
  -2  16   1       14.22       13.05      3.71 o 
  -1  16   1       44.11       44.64      4.70 o 
   0  16   1       73.86       87.14      5.19 o 
   1  16   1        5.23        4.63      3.24 o 
   2  16   1     1738.99     1669.47     22.22 o 
   3  16   1      188.91      179.40      7.84 o 
   4  16   1       12.95       17.45      5.95 o 
   5  16   1       21.38       26.32      6.84 o 
   6  16   1       13.13        8.11      6.46 o 
  -6  17   1      226.63      201.17     11.70 o 
  -5  17   1      423.42      418.74     14.17 o 
  -4  17   1      258.52      245.17     11.34 o 
  -3  17   1     5240.77     5162.61     61.31 o 
  -2  17   1      156.17      165.66     10.63 o 
  -1  17   1     3183.32     3150.23     35.41 o 
   0  17   1      926.71      923.98     15.74 o 
   1  17   1     2704.31     2544.86     31.69 o 
   2  17   1        9.45        4.60      3.39 o 
   3  17   1      817.63      868.09     19.65 o 
   4  17   1      235.16      222.55     12.50 o 
   5  17   1     2036.11     1973.85     36.94 o 
   6  17   1      183.20      197.15     13.32 o 
  -6  18   1       87.23       74.21      8.53 o 
  -5  18   1     3493.28     3609.26     49.56 o 
  -4  18   1      804.47      791.46     18.29 o 
  -3  18   1      601.73      621.40     15.38 o 
  -2  18   1       66.00       66.22      5.87 o 
  -1  18   1     9775.81     9542.88     90.97 o 
   0  18   1      115.23      133.13      6.66 o 
   1  18   1     2409.96     2436.71     31.16 o 
   2  18   1      528.36      540.00     11.82 o 
   3  18   1     5251.42     5270.96     56.72 o 
   4  18   1      855.40      838.59     21.73 o 
   5  18   1     2361.99     2399.18     42.57 o 
   6  18   1      191.87      213.35     14.07 o 
  -5  19   1       36.46       29.30      6.74 o 
  -4  19   1        0.95        5.00      5.01 o 
  -3  19   1     3718.79     3604.08     47.13 o 
  -2  19   1      462.19      449.56     12.09 o 
  -1  19   1       72.72       95.05     15.08 o 
   0  19   1      419.10      379.94     11.35 o 
   1  19   1     2299.44     2210.47     29.40 o 
   2  19   1       18.84       21.72      5.21 o 
   3  19   1      542.50      591.41     13.77 o 
   4  19   1      183.83      176.21     11.96 o 
   5  19   1     1147.81     1219.72     29.94 o 
  -5  20   1       60.26       58.93      9.00 o 
  -4  20   1       97.09       63.62      7.54 o 
  -3  20   1      361.45      315.63     14.10 o 
  -2  20   1      232.46      206.64     11.37 o 
  -1  20   1        8.44       10.46      3.84 o 
   0  20   1      344.72      353.75     11.48 o 
   1  20   1       65.03       76.28      5.73 o 
   2  20   1       61.84       62.62      7.63 o 
   3  20   1      147.12      133.35     11.81 o 
   4  20   1        0.52        0.02      6.15 o 
   5  20   1      159.05      186.20     13.18 o 
  -5  21   1       47.26       54.36      7.75 o 
  -4  21   1       28.92       13.56      5.85 o 
  -3  21   1     2329.04     2217.98     42.41 o 
  -2  21   1      255.74      244.72     14.31 o 
  -1  21   1      514.30      493.36     11.87 o 
   0  21   1      532.39      554.33     13.24 o 
   1  21   1      124.36      138.17      7.30 o 
   2  21   1      126.06      130.49      8.61 o 
   3  21   1      453.48      463.57     16.27 o 
   4  21   1      450.14      433.32     15.77 o 
   5  21   1      386.12      391.39     15.82 o 
  -4  22   1     1103.34     1074.49     23.27 o 
  -3  22   1       59.69       41.99      7.98 o 
  -2  22   1      246.01      243.88     11.45 o 
  -1  22   1      468.55      471.32     12.03 o 
   0  22   1     3883.33     3821.95     52.33 o 
   1  22   1      992.75      932.07     18.53 o 
   2  22   1        0.01       -0.77      4.98 o 
   3  22   1      671.20      691.97     22.38 o 
   4  22   1      970.15     1004.30     38.49 o 
  -4  23   1      264.01      310.37     19.79 o 
  -3  23   1       26.56       18.41      9.02 o 
  -2  23   1      649.96      642.37     19.17 o 
  -1  23   1      519.91      508.43     15.41 o 
   0  23   1      174.25      178.30      9.42 o 
   1  23   1      376.24      358.92     12.06 o 
   2  23   1      985.15     1011.39     55.60 o 
   3  23   1       14.09       16.84      7.65 o 
   4  23   1       51.35       45.76      9.74 o 
  -3  24   1       13.28        3.83      7.72 o 
  -2  24   1      157.78      146.09     11.46 o 
  -1  24   1      349.11      408.59     15.02 o 
   0  24   1      204.44      209.71     10.59 o 
   1  24   1      436.98      427.58     14.94 o 
   2  24   1       13.83       15.65      7.38 o 
   3  24   1      432.62      455.71     19.96 o 
  -2  25   1      256.32      314.69     17.89 o 
  -1  25   1      394.89      389.41     15.43 o 
   0  25   1        6.45        8.00      5.20 o 
   1  25   1     1068.18     1094.98     25.66 o 
   2  25   1      524.35      549.72     20.43 o 
  -1  26   1       81.04       84.72     13.25 o 
   0  26   1     1862.98     1877.77     34.11 o 
   1  26   1      267.13      273.18     16.33 o 
  -8   0   2      423.18      407.62     37.01 o 
  -7   0   2      209.04      218.87     14.11 o 
  -6   0   2     3612.62     3502.61     70.96 o 
  -5   0   2        8.21        5.94      4.29 o 
  -4   0   2     6453.55     6320.78     88.59 o 
  -3   0   2      232.16      263.79      8.92 o 
  -2   0   2    16192.07    16337.98    381.11 o 
  -1   0   2    14431.88    14824.44    166.14 o 
   0   0   2    20269.60    20505.52    435.49 o 
   1   0   2     4402.48     4479.70     59.01 o 
   2   0   2     6939.07     6882.08    106.95 o 
   3   0   2       38.14       46.56      3.43 o 
   4   0   2    12736.75    12180.48    139.03 o 
   5   0   2        6.19        5.07      3.34 o 
   6   0   2      104.63      131.50      7.99 o 
   7   0   2      115.94      127.24     13.73 o 
   8   0   2     2888.42     2952.30     67.42 o 
  -8   1   2      936.62      971.43     35.37 o 
  -7   1   2       57.31       70.29      6.19 o 
  -6   1   2     1093.73     1064.06     17.50 o 
  -5   1   2      520.74      523.42     11.67 o 
  -4   1   2     5054.92     5166.19     58.08 o 
  -3   1   2     1800.21     2007.41     25.25 o 
  -2   1   2     5408.48     5346.69     57.08 o 
  -1   1   2      226.17      255.50      6.32 o 
   0   1   2      938.41     1015.27     29.70 o 
   1   1   2     3106.11     2972.45     29.83 o 
   2   1   2     7419.55     7151.68     65.19 o 
   3   1   2      108.81       93.27      3.55 o 
   4   1   2      285.17      292.27      5.82 o 
   5   1   2       82.33       84.20      4.17 o 
   6   1   2     2004.50     2012.79     29.43 o 
   7   1   2      519.92      519.63     16.11 o 
   8   1   2      291.81      292.96     19.33 o 
  -8   2   2        2.25        9.15      9.53 o 
  -7   2   2        1.51       -0.19      4.38 o 
  -6   2   2        6.36        4.79      3.49 o 
  -5   2   2      330.22      298.39      8.16 o 
  -4   2   2      225.39      206.43      6.96 o 
  -3   2   2     1068.35     1115.36     16.16 o 
  -2   2   2     4237.27     4411.44     47.40 o 
  -1   2   2       90.22       68.64      2.18 o 
   0   2   2       29.61       47.46      3.03 o 
   1   2   2     4582.07     4649.53     45.34 o 
   2   2   2     4008.77     4264.47     40.52 o 
   3   2   2      126.63      123.05      4.10 o 
   4   2   2      176.16      166.77      5.24 o 
   5   2   2     1490.72     1473.67     16.91 o 
   6   2   2      491.29      490.89     11.40 o 
   7   2   2      111.73      119.15     10.78 o 
   8   2   2        0.19        4.76      6.21 o 
  -8   3   2       37.49       41.94      6.94 o 
  -7   3   2      994.02     1027.36     23.05 o 
  -6   3   2      434.74      421.46     11.86 o 
  -5   3   2      569.49      514.57     18.50 o 
  -4   3   2     2713.12     2870.53     40.19 o 
  -3   3   2     4102.93     4196.30     53.47 o 
  -2   3   2     4211.47     4220.88     37.08 o 
  -1   3   2     6296.46     6578.04     70.35 o 
   0   3   2      592.06      545.95      8.77 o 
   1   3   2      139.76      133.65      3.23 o 
   2   3   2     1013.98     1044.27     18.54 o 
   3   3   2      458.98      383.64      5.74 o 
   4   3   2      269.87      283.20      5.65 o 
   5   3   2      755.13      713.86     10.50 o 
   6   3   2      148.47      150.73      7.43 o 
   7   3   2      265.13      264.16     13.16 o 
   8   3   2        1.12        7.70      7.19 o 
  -8   4   2      484.08      512.38     17.42 o 
  -7   4   2       11.32        9.36      5.94 o 
  -6   4   2       14.95        8.52      4.15 o 
  -5   4   2     5448.46     5322.55     69.61 o 
  -4   4   2     5817.10     5821.93     65.27 o 
  -3   4   2     2287.38     2305.59     28.78 o 
  -2   4   2        0.41       -2.56      2.67 o 
  -1   4   2     8018.41     8324.02     91.86 o 
   0   4   2      723.25      761.30     13.49 o 
   1   4   2     3411.63     3487.57     36.27 o 
   2   4   2      556.42      575.95      9.43 o 
   3   4   2     6459.24     6426.35     66.51 o 
   4   4   2     6145.42     6197.00     56.06 o 
   5   4   2     2172.10     2114.70     24.26 o 
   6   4   2       10.73       17.31      4.11 o 
   7   4   2      165.28      192.28      9.18 o 
   8   4   2      277.62      275.34     17.38 o 
  -8   5   2       33.17       35.23      7.46 o 
  -7   5   2     1519.07     1484.95     29.19 o 
  -6   5   2      143.27      184.97     10.28 o 
  -5   5   2      500.04      503.22     12.13 o 
  -4   5   2     1372.96     1356.34     20.62 o 
  -3   5   2    17844.24    17958.41    183.60 o 
  -2   5   2      732.38      756.47     12.51 o 
  -1   5   2      213.07      182.50      4.38 o 
   0   5   2     4670.69     4660.77     43.02 o 
   1   5   2     7267.83     7380.02     73.84 o 
   2   5   2       23.92       34.68      3.75 o 
   3   5   2     7941.27     8083.18     82.44 o 
   4   5   2        0.71       11.26      3.09 o 
   5   5   2     5188.30     5046.91     57.88 o 
   6   5   2       29.91       40.26      5.46 o 
   7   5   2     2525.52     2508.52     36.92 o 
   8   5   2       35.05       29.79      8.70 o 
  -8   6   2        4.95       -0.90      5.99 o 
  -7   6   2      333.60      300.70     31.20 o 
  -6   6   2     2406.62     2329.01     37.56 o 
  -5   6   2      939.90      858.35     18.89 o 
  -4   6   2        2.78        1.52      2.87 o 
  -3   6   2     3086.18     3251.12     42.12 o 
  -2   6   2       33.26       78.24      6.02 o 
  -1   6   2     5100.60     5431.90     55.74 o 
   0   6   2     2696.94     2713.11     29.23 o 
   1   6   2      952.41      958.04     11.64 o 
   2   6   2     1217.67     1196.19     18.57 o 
   3   6   2      322.30      270.17      8.34 o 
   4   6   2     2297.40     2251.83     29.38 o 
   5   6   2       75.35       80.51      6.80 o 
   6   6   2     1172.57     1165.64     21.47 o 
   7   6   2      126.52      115.58      8.50 o 
   8   6   2      789.84      836.26     26.36 o 
  -8   7   2      300.37      316.69     28.76 o 
  -7   7   2       43.39       36.24     10.12 o 
  -6   7   2      357.79      346.94     13.36 o 
  -5   7   2      113.57      117.28      7.16 o 
  -4   7   2     1990.36     2038.95     28.07 o 
  -3   7   2     1941.88     2172.86     31.59 o 
  -2   7   2     8262.06     8556.01     78.19 o 
  -1   7   2      119.52      187.91      5.91 o 
   0   7   2        6.86        7.27      1.59 o 
   1   7   2      506.57      651.80      9.15 o 
   2   7   2     2983.18     2881.25     37.41 o 
   3   7   2      516.59      560.05     12.23 o 
   4   7   2      304.16      334.15      9.25 o 
   5   7   2       30.34       38.25      5.63 o 
   6   7   2     1517.70     1452.51     27.91 o 
   7   7   2        2.40        4.17      4.88 o 
   8   7   2        5.51        5.12      7.33 o 
  -8   8   2      597.71      619.04     24.49 o 
  -7   8   2      177.97      174.23     11.60 o 
  -6   8   2       18.79       19.61      5.47 o 
  -5   8   2     5203.98     5028.98     60.01 o 
  -4   8   2     7911.08     7990.78     78.52 o 
  -3   8   2      713.03      638.86     11.70 o 
  -2   8   2       95.84       99.87      4.94 o 
  -1   8   2     2745.18     2771.41     27.80 o 
   0   8   2     1324.88     1247.26     14.68 o 
   1   8   2     3334.41     3317.61     36.40 o 
   2   8   2       61.67       79.30      8.71 o 
   3   8   2     4517.59     4355.69     54.96 o 
   4   8   2     3230.59     3091.20     38.20 o 
   5   8   2     1666.50     1753.70     35.95 o 
   6   8   2        4.03       14.28      5.65 o 
   7   8   2      183.18      202.19     11.07 o 
   8   8   2       24.92       27.41      8.88 o 
  -8   9   2       10.23        9.23      6.90 o 
  -7   9   2      596.96      577.92     18.17 o 
  -6   9   2     1283.31     1263.43     25.97 o 
  -5   9   2      270.18      274.08     10.10 o 
  -4   9   2       25.95       29.49      4.23 o 
  -3   9   2     1661.86     1614.84     19.18 o 
  -2   9   2     5265.94     5532.75     52.92 o 
  -1   9   2     3175.94     3277.57     32.67 o 
   0   9   2      648.90      737.36     10.42 o 
   1   9   2     1665.11     1604.20     20.18 o 
   2   9   2     3171.17     2961.03     63.18 o 
   3   9   2     1731.27     1655.50     26.88 o 
   4   9   2        6.13        8.90      3.44 o 
   5   9   2     1582.49     1522.23     30.98 o 
   6   9   2      939.42      876.21     21.30 o 
   7   9   2     1335.64     1304.69     25.20 o 
  -7  10   2        3.31        8.63      6.10 o 
  -6  10   2      353.71      337.90     13.92 o 
  -5  10   2      287.31      281.72     10.43 o 
  -4  10   2       49.82       47.35      4.81 o 
  -3  10   2      240.90      225.87      5.84 o 
  -2  10   2      469.28      509.05      8.76 o 
  -1  10   2       34.28       44.62      6.69 o 
   0  10   2        8.89       19.47      3.62 o 
   1  10   2      417.39      425.02     10.83 o 
   2  10   2       44.64       31.06      3.14 o 
   3  10   2       42.68       57.80      4.69 o 
   4  10   2      277.08      285.44     10.02 o 
   5  10   2      463.76      421.49     11.66 o 
   6  10   2       53.80       64.65      7.70 o 
   7  10   2        3.27       15.32      6.66 o 
  -7  11   2      766.70      812.45     22.17 o 
  -6  11   2      280.24      310.02     14.35 o 
  -5  11   2     1753.83     1703.06     30.41 o 
  -4  11   2       62.93       69.05      6.04 o 
  -3  11   2     3017.80     2959.77     32.09 o 
  -2  11   2      417.24      396.15      7.90 o 
  -1  11   2      557.11      567.79      9.33 o 
   0  11   2       13.08       24.54      2.81 o 
   1  11   2     5765.38     5965.95     63.24 o 
   2  11   2      217.84      282.42      7.17 o 
   3  11   2      103.05       90.87      4.85 o 
   4  11   2      158.63      169.87      8.69 o 
   5  11   2      562.64      581.29     14.05 o 
   6  11   2       71.48       71.44      9.04 o 
   7  11   2      881.45      852.22     22.94 o 
  -7  12   2       95.22       83.72      9.55 o 
  -6  12   2      365.99      339.10     14.78 o 
  -5  12   2     2326.78     2353.97     38.33 o 
  -4  12   2      192.33      181.14      8.75 o 
  -3  12   2      394.22      347.15     10.63 o 
  -2  12   2      605.30      628.32     11.34 o 
  -1  12   2     7906.89     7874.72     81.02 o 
   0  12   2     3216.68     3123.54     32.95 o 
   1  12   2     2394.69     2351.05     28.90 o 
   2  12   2        0.66        3.82      2.97 o 
   3  12   2     5487.04     5348.87     66.73 o 
   4  12   2       71.44       57.56      5.96 o 
   5  12   2      228.51      216.69      9.89 o 
   6  12   2        0.90        2.80      5.26 o 
   7  12   2      772.67      781.75     22.69 o 
  -7  13   2      164.11      162.29     10.66 o 
  -6  13   2     1407.86     1397.36     30.08 o 
  -5  13   2      232.02      239.81     11.03 o 
  -4  13   2      400.38      381.67     11.25 o 
  -3  13   2      369.09      375.81     11.68 o 
  -2  13   2      857.82      787.49     13.35 o 
  -1  13   2       65.95       74.41      4.67 o 
   0  13   2      464.00      483.71     10.05 o 
   1  13   2      441.41      417.48      9.45 o 
   2  13   2     4369.21     4294.18     44.80 o 
   3  13   2      127.53      100.33      6.36 o 
   4  13   2      281.31      237.32     11.12 o 
   5  13   2      119.62      127.24      7.93 o 
   6  13   2     1092.40     1079.50     29.52 o 
   7  13   2        6.19        5.47      6.31 o 
  -7  14   2      267.40      263.34     14.94 o 
  -6  14   2        7.86       11.01      5.65 o 
  -5  14   2      310.18      304.45     12.02 o 
  -4  14   2       13.84       16.32      4.58 o 
  -3  14   2        0.05       -0.90      3.66 o 
  -2  14   2     1715.28     1709.94     23.24 o 
  -1  14   2      702.23      677.89     12.57 o 
   0  14   2     1521.66     1530.87     19.38 o 
   1  14   2       15.56       21.53      4.93 o 
   2  14   2      220.78      222.74      7.22 o 
   3  14   2      334.68      342.36     19.52 o 
   4  14   2      493.16      502.89     12.50 o 
   5  14   2      155.21      147.36     12.16 o 
   6  14   2       31.99       37.97      7.63 o 
   7  14   2       19.24       28.88      7.74 o 
  -7  15   2     1219.95     1207.77     25.54 o 
  -6  15   2      441.35      428.45     14.91 o 
  -5  15   2      264.51      271.69     14.28 o 
  -4  15   2       49.31       35.97      5.43 o 
  -3  15   2     1397.99     1409.76     22.78 o 
  -2  15   2     1485.12     1474.88     25.99 o 
  -1  15   2     5183.41     5228.02     57.55 o 
   0  15   2      574.80      561.28     10.51 o 
   1  15   2     2790.88     2646.95     29.84 o 
   2  15   2      193.26      221.08     14.39 o 
   3  15   2      671.53      649.44     24.63 o 
   4  15   2       93.26       77.97      5.90 o 
   5  15   2     1023.85      972.16     27.54 o 
   6  15   2      504.88      534.46     21.03 o 
  -6  16   2      293.23      305.95     16.11 o 
  -5  16   2     1234.31     1328.18     24.63 o 
  -4  16   2     1267.20     1262.07     22.70 o 
  -3  16   2      681.60      749.66     16.06 o 
  -2  16   2      122.07      135.23      6.33 o 
  -1  16   2     1991.73     1952.47     26.50 o 
   0  16   2     5141.76     5091.08     51.24 o 
   1  16   2     1679.59     1724.34     21.97 o 
   2  16   2      612.67      611.79     13.80 o 
   3  16   2      244.74      220.22      8.95 o 
   4  16   2     1810.45     1768.60     25.31 o 
   5  16   2      415.97      427.12     16.09 o 
   6  16   2        6.61       12.29      5.83 o 
  -6  17   2      382.30      397.58     15.46 o 
  -5  17   2      788.21      762.43     19.08 o 
  -4  17   2      256.45      280.09     13.89 o 
  -3  17   2      637.95      638.77     14.97 o 
  -2  17   2     1387.37     1371.00     21.58 o 
  -1  17   2       30.06       45.26      4.43 o 
   0  17   2      337.77      373.94      9.74 o 
   1  17   2       55.07       68.36      5.29 o 
   2  17   2     3006.83     2986.73     40.88 o 
   3  17   2      270.79      256.71      9.86 o 
   4  17   2      430.16      407.77     12.82 o 
   5  17   2      345.09      309.52     15.47 o 
   6  17   2      477.34      468.29     18.54 o 
  -6  18   2      175.65      195.94     11.93 o 
  -5  18   2        3.55        7.19      5.40 o 
  -4  18   2        0.55       -4.36      4.36 o 
  -3  18   2      253.47      224.15     10.90 o 
  -2  18   2      141.72      150.09      9.33 o 
  -1  18   2      155.96      153.12      7.07 o 
   0  18   2      104.10      114.46      6.18 o 
   1  18   2     1769.40     1762.53     24.65 o 
   2  18   2      444.54      434.18     14.83 o 
   3  18   2      284.50      285.10     10.78 o 
   4  18   2       14.95       18.54      6.34 o 
   5  18   2      108.80      117.44     10.80 o 
   6  18   2        1.35        1.45      6.59 o 
  -5  19   2      992.42     1011.10     24.29 o 
  -4  19   2      972.35      951.67     21.59 o 
  -3  19   2      413.56      354.03     12.05 o 
  -2  19   2     3739.81     3677.76     52.23 o 
  -1  19   2      572.08      547.91     15.22 o 
   0  19   2      163.86      175.45      9.60 o 
   1  19   2      255.98      266.57     10.27 o 
   2  19   2     2538.33     2553.75     52.79 o 
   3  19   2       46.96       53.17      6.59 o 
   4  19   2        0.02        5.08      6.19 o 
   5  19   2      214.48      241.44     14.59 o 
  -5  20   2       48.53       52.61      7.34 o 
  -4  20   2     2887.01     3091.33     43.53 o 
  -3  20   2      935.39      964.14     25.62 o 
  -2  20   2      661.20      657.70     30.80 o 
  -1  20   2        9.95       12.33      4.08 o 
   0  20   2     5004.75     4999.29     58.53 o 
   1  20   2      116.39      112.22      8.12 o 
   2  20   2       51.63       53.60      7.89 o 
   3  20   2       14.61       23.48      5.71 o 
   4  20   2     4881.65     4861.25     79.37 o 
   5  20   2       25.14       20.57      7.31 o 
  -5  21   2       23.64       26.39      9.54 o 
  -4  21   2      487.80      455.71     26.26 o 
  -3  21   2       33.34       15.10     11.20 o 
  -2  21   2     1317.02     1317.47     32.49 o 
  -1  21   2      348.88      309.47     11.40 o 
   0  21   2      114.90      126.04      7.91 o 
   1  21   2      621.29      615.52     22.89 o 
   2  21   2     1076.10     1005.91     24.61 o 
   3  21   2        8.85       17.03      7.36 o 
   4  21   2        2.93        2.13      7.05 o 
   5  21   2      114.37       88.28     11.66 o 
  -4  22   2      353.86      348.86     24.93 o 
  -3  22   2        1.61        3.13      7.05 o 
  -2  22   2      553.09      556.84     17.73 o 
  -1  22   2      147.96      153.85     10.68 o 
   0  22   2       18.95       14.80      5.65 o 
   1  22   2        9.66        8.01      5.11 o 
   2  22   2       52.43       50.02      8.04 o 
   3  22   2      149.97      165.00     15.30 o 
   4  22   2       66.26       61.05      9.91 o 
  -4  23   2       80.28       80.14     12.08 o 
  -3  23   2      881.34      908.76     69.65 o 
  -2  23   2      302.39      324.24     18.40 o 
  -1  23   2      302.96      333.73     17.45 o 
   0  23   2      400.17      387.44     14.35 o 
   1  23   2      904.47      895.69     33.60 o 
   2  23   2       54.50       54.58      7.30 o 
   3  23   2       97.06       98.05     11.58 o 
   4  23   2      100.03      124.37     12.89 o 
  -3  24   2       14.06       12.89      8.25 o 
  -2  24   2        0.91       -4.61      6.13 o 
  -1  24   2     2089.38     2126.77     57.58 o 
   0  24   2     1070.32     1069.90     23.06 o 
   1  24   2      810.35      874.44     21.29 o 
   2  24   2        4.69        2.37      5.61 o 
   3  24   2      816.25      804.84     25.22 o 
  -2  25   2       27.91       34.38      8.51 o 
  -1  25   2      244.87      281.11     16.26 o 
   0  25   2       46.39       37.11      8.07 o 
   1  25   2     2655.62     2690.74     42.89 o 
   2  25   2       39.05       37.29      8.75 o 
   0  26   2      375.62      403.29     25.05 o 
  -8   1   3       37.24       44.74      9.41 o 
  -7   1   3      760.43      735.80     27.70 o 
  -6   1   3     1823.41     1839.87     31.52 o 
  -5   1   3        0.77        1.03      3.66 o 
  -4   1   3      441.51      502.95     13.79 o 
  -3   1   3     9746.60     9921.31     93.26 o 
  -2   1   3      231.33      203.44      5.11 o 
  -1   1   3     2447.81     2609.86     25.56 o 
   0   1   3      296.28      276.05      7.73 o 
   1   1   3    41711.29    40700.71    387.72 o 
   2   1   3      339.99      284.58      6.05 o 
   3   1   3       76.99      123.69      5.86 o 
   4   1   3       31.31       51.31      3.88 o 
   5   1   3     3500.01     3350.88     31.84 o 
   6   1   3      355.33      391.11     10.06 o 
   7   1   3      585.63      564.38     16.78 o 
   8   1   3       16.06       14.82      6.73 o 
  -8   2   3     1098.21     1174.42     27.10 o 
  -7   2   3      162.01      169.37     11.06 o 
  -6   2   3      110.08      110.38      8.53 o 
  -5   2   3     3111.54     3007.49     43.68 o 
  -4   2   3     1796.22     1696.26     27.10 o 
  -3   2   3       64.51       69.50      6.60 o 
  -2   2   3     1308.06     1421.20     17.76 o 
  -1   2   3    12318.05    12665.68    125.05 o 
   0   2   3     7467.74     7862.09     85.60 o 
   1   2   3      161.42      189.36      4.33 o 
   2   2   3      335.55      382.87      7.19 o 
   3   2   3     6452.12     6098.44     56.73 o 
   4   2   3      604.51      556.72      9.26 o 
   5   2   3     3443.23     3411.78     34.40 o 
   6   2   3      544.76      546.33     12.03 o 
   7   2   3      507.42      517.42     16.14 o 
   8   2   3      512.93      540.06     18.06 o 
  -8   3   3      246.72      233.74     16.53 o 
  -7   3   3     1507.72     1492.59     29.61 o 
  -6   3   3      499.32      485.13     14.42 o 
  -5   3   3      121.92      104.37      7.37 o 
  -4   3   3        7.55       29.79     12.03 o 
  -3   3   3     4117.59     4098.43     40.98 o 
  -2   3   3     3406.20     3500.71     34.50 o 
  -1   3   3      356.42      399.09      7.34 o 
   0   3   3     9054.62     9487.87    221.38 o 
   1   3   3     8991.14     8907.39     79.66 o 
   2   3   3     2497.93     2547.03     27.97 o 
   3   3   3     2849.48     2709.00     27.71 o 
   4   3   3      227.63      230.80      5.60 o 
   5   3   3      963.05      892.62     14.87 o 
   6   3   3      534.90      553.85     12.33 o 
   7   3   3      633.47      630.67     18.08 o 
   8   3   3        0.15        0.51      5.93 o 
  -8   4   3       62.64       70.42     10.37 o 
  -7   4   3       97.98       84.40     14.64 o 
  -6   4   3      141.11      123.65      7.73 o 
  -5   4   3        0.01        2.01      3.36 o 
  -4   4   3      210.21      220.84      8.06 o 
  -3   4   3      126.44      158.74      9.40 o 
  -2   4   3     2996.30     3044.10     38.12 o 
  -1   4   3      745.82      547.90     20.56 o 
   0   4   3     4152.62     4319.63     51.36 o 
   1   4   3      160.48      145.51      3.31 o 
   2   4   3       59.18       71.13      4.02 o 
   3   4   3      810.28      804.24     12.76 o 
   4   4   3      345.15      313.75      6.31 o 
   5   4   3       77.73       77.28      5.34 o 
   6   4   3      907.91      887.74     16.08 o 
   7   4   3       15.89       23.18      6.16 o 
   8   4   3       32.88       43.70      9.35 o 
  -8   5   3       15.16       13.07      7.32 o 
  -7   5   3      208.53      226.71     14.64 o 
  -6   5   3      453.52      513.47     13.53 o 
  -5   5   3      153.38      166.69      8.14 o 
  -4   5   3      884.54      888.62     14.31 o 
  -3   5   3     1622.09     1729.92     21.11 o 
  -2   5   3     7113.39     7193.68     73.81 o 
  -1   5   3      751.84      803.57     11.98 o 
   0   5   3      152.80      149.65      5.15 o 
   1   5   3      490.75      545.15      7.49 o 
   2   5   3      404.72      345.13      7.94 o 
   3   5   3      751.39      860.33     12.51 o 
   4   5   3     1646.68     1675.12     19.68 o 
   5   5   3     2241.47     2165.06     27.25 o 
   6   5   3      538.24      554.18     17.29 o 
   7   5   3      362.19      376.56     14.76 o 
   8   5   3       10.04       26.60     21.13 o 
  -8   6   3      117.23      114.07     12.15 o 
  -7   6   3      316.87      316.05     14.71 o 
  -6   6   3     1006.08     1018.34     19.79 o 
  -5   6   3     1580.40     1528.69     24.23 o 
  -4   6   3     7062.05     6959.29     69.63 o 
  -3   6   3     1321.49     1260.78     20.16 o 
  -2   6   3     1400.34     1453.14     18.90 o 
  -1   6   3      101.72      147.50      4.75 o 
   0   6   3     3406.02     3270.29     40.80 o 
   1   6   3      368.41      345.69      6.73 o 
   2   6   3     5109.80     5339.20     71.57 o 
   3   6   3      824.03      903.22     14.50 o 
   4   6   3    11203.38    10772.49     93.29 o 
   5   6   3      472.49      499.16     11.17 o 
   6   6   3       32.86       56.01      7.34 o 
   7   6   3       16.43       32.16      6.00 o 
   8   6   3      624.10      658.39     23.49 o 
  -8   7   3      655.02      691.80     18.27 o 
  -7   7   3        6.19        3.68      5.57 o 
  -6   7   3        4.72        2.46      4.17 o 
  -5   7   3     1526.87     1535.58     24.41 o 
  -4   7   3     4319.18     4354.34     46.51 o 
  -3   7   3      444.43      548.06     28.65 o 
  -2   7   3     4220.15     4198.47     45.74 o 
  -1   7   3     5440.82     5483.36     52.05 o 
   0   7   3      832.92      774.51      9.99 o 
   1   7   3     1378.57     1432.91     16.83 o 
   2   7   3     2895.34     2705.66     40.54 o 
   3   7   3      543.78      633.96     13.81 o 
   4   7   3        1.04       12.87      3.61 o 
   5   7   3      204.83      181.38     10.91 o 
   6   7   3     4143.46     3976.05     50.77 o 
   7   7   3      169.12      152.85     10.30 o 
   8   7   3       96.96      114.49     12.59 o 
  -8   8   3        3.61        9.79      6.05 o 
  -7   8   3       63.94       84.51      8.83 o 
  -6   8   3      531.97      535.20     16.10 o 
  -5   8   3     1671.11     1595.48     22.85 o 
  -4   8   3       67.01       61.72      4.85 o 
  -3   8   3      160.38      157.14      6.68 o 
  -2   8   3      256.47      387.38      8.27 o 
  -1   8   3     5031.30     5114.43     49.26 o 
   0   8   3       35.61       40.02      3.14 o 
   1   8   3      511.53      579.96      9.20 o 
   2   8   3     1912.14     1772.40     24.07 o 
   3   8   3     3184.16     2968.16     40.64 o 
   4   8   3       80.76       68.49      5.47 o 
   5   8   3     1188.26     1216.14     20.87 o 
   6   8   3       97.00      116.18      8.72 o 
   7   8   3      222.83      212.96     11.34 o 
  -7   9   3      583.42      593.99     16.20 o 
  -6   9   3      414.59      407.57     16.68 o 
  -5   9   3       63.23       92.43      6.78 o 
  -4   9   3       56.76       65.16      6.68 o 
  -3   9   3     2350.42     2308.50     29.51 o 
  -2   9   3        6.94       18.35      3.89 o 
  -1   9   3      172.89      207.54      5.89 o 
   0   9   3     1749.52     1889.18     20.91 o 
   1   9   3     1536.87     1361.57     18.19 o 
   2   9   3     1910.90     1787.72     20.28 o 
   3   9   3      951.50      926.86     18.14 o 
   4   9   3      170.82      168.29      7.97 o 
   5   9   3      143.41      157.76      8.37 o 
   6   9   3      655.70      629.38     15.97 o 
   7   9   3       39.57       59.43      7.45 o 
  -7  10   3      543.79      565.32     16.10 o 
  -6  10   3      702.80      670.03     16.29 o 
  -5  10   3     5513.02     5468.11     58.97 o 
  -4  10   3     1327.72     1299.60     19.31 o 
  -3  10   3     2494.39     2533.83     32.09 o 
  -2  10   3     1802.17     1765.46     23.75 o 
  -1  10   3     4580.54     4328.38     43.12 o 
   0  10   3     2984.73     2984.74     33.92 o 
   1  10   3     2628.49     2386.98     28.70 o 
   2  10   3     2264.08     2370.00     27.20 o 
   3  10   3     9194.13     9461.52    123.94 o 
   4  10   3     2651.02     2571.80     37.38 o 
   5  10   3      790.54      815.15     30.88 o 
   6  10   3      133.53      118.87      9.66 o 
   7  10   3      579.64      603.54     19.75 o 
  -7  11   3     1112.70     1134.81     23.43 o 
  -6  11   3     1419.36     1381.60     24.97 o 
  -5  11   3       35.01       24.09      4.67 o 
  -4  11   3      338.55      349.95     10.31 o 
  -3  11   3      911.39      869.54     15.50 o 
  -2  11   3      295.15      277.87      7.50 o 
  -1  11   3     1208.65     1229.07     15.23 o 
   0  11   3        8.20       16.35      2.79 o 
   1  11   3     6264.63     6426.92     68.23 o 
   2  11   3     2843.65     2826.98     33.34 o 
   3  11   3     2772.18     2571.57     36.31 o 
   4  11   3       99.23      108.21      7.06 o 
   5  11   3       29.60       42.44      5.64 o 
   6  11   3       22.78       27.17      6.48 o 
   7  11   3      926.54      960.19     21.78 o 
  -7  12   3      462.19      464.47     15.05 o 
  -6  12   3      888.97      947.77     24.58 o 
  -5  12   3      172.42      172.69      8.26 o 
  -4  12   3      444.34      457.65     12.07 o 
  -3  12   3      390.00      369.99      9.97 o 
  -2  12   3     3140.75     3046.82     34.94 o 
  -1  12   3     1664.53     1586.19     20.86 o 
   0  12   3      581.76      591.79     12.47 o 
   1  12   3       49.46       80.91      5.34 o 
   2  12   3      645.54      548.53     10.93 o 
   3  12   3      836.97      796.98     16.79 o 
   4  12   3     3982.71     3958.78     44.35 o 
   5  12   3      523.39      559.27     15.63 o 
   6  12   3       37.00       37.52     10.62 o 
   7  12   3      381.65      380.07     14.93 o 
  -7  13   3      139.70      117.42      9.44 o 
  -6  13   3      282.82      293.48     12.91 o 
  -5  13   3      314.88      323.52     11.85 o 
  -4  13   3     2902.39     2798.83     37.20 o 
  -3  13   3      136.56      118.63      6.78 o 
  -2  13   3     3288.49     3254.80     48.05 o 
  -1  13   3     1465.63     1297.60     18.47 o 
   0  13   3     1651.32     1544.82     19.42 o 
   1  13   3      657.88      622.21     12.03 o 
   2  13   3     5335.57     5218.20     89.17 o 
   3  13   3       65.11       58.71      5.98 o 
   4  13   3      190.45      182.18      8.21 o 
   5  13   3       84.40       79.30      7.70 o 
   6  13   3     2798.46     2809.80     46.95 o 
   7  13   3       17.53       19.59      6.28 o 
  -7  14   3      233.66      259.92     13.23 o 
  -6  14   3     1393.73     1326.18     25.29 o 
  -5  14   3      575.69      568.83     18.40 o 
  -4  14   3     1927.36     2077.14     30.42 o 
  -3  14   3      293.31      274.21     12.25 o 
  -2  14   3     1098.54     1075.33     15.32 o 
  -1  14   3      435.10      420.89      9.50 o 
   0  14   3     4638.00     4462.69     45.74 o 
   1  14   3      212.33      190.30      6.41 o 
   2  14   3      986.93     1000.91     17.93 o 
   3  14   3     1150.50     1110.75     23.86 o 
   4  14   3     2407.81     2397.94     31.04 o 
   5  14   3       72.13       68.08      5.96 o 
   6  14   3        6.25       18.96      9.70 o 
   7  14   3      333.80      324.29     17.33 o 
  -6  15   3     2069.12     2012.09     33.00 o 
  -5  15   3      165.19      134.01      8.89 o 
  -4  15   3       47.93       52.95      7.44 o 
  -3  15   3      651.70      632.72     14.06 o 
  -2  15   3     1751.96     1701.54     21.46 o 
  -1  15   3       26.17       24.88      3.67 o 
   0  15   3      242.57      247.34     10.10 o 
   1  15   3      829.15      893.20     13.89 o 
   2  15   3     4277.54     4348.33     54.85 o 
   3  15   3      704.86      730.57     18.95 o 
   4  15   3        8.62       11.94      4.38 o 
   5  15   3      223.03      235.84     11.28 o 
   6  15   3      599.27      645.38     20.13 o 
  -6  16   3       18.09       12.37      6.07 o 
  -5  16   3       33.61       40.75      6.40 o 
  -4  16   3       29.59       28.00      6.28 o 
  -3  16   3        5.71       11.09      4.18 o 
  -2  16   3      161.35      135.98      7.13 o 
  -1  16   3       68.36       84.76      5.49 o 
   0  16   3      852.15      867.47     13.84 o 
   1  16   3      727.75      727.07     12.70 o 
   2  16   3     1173.08     1097.45     24.15 o 
   3  16   3        1.66        3.31      4.51 o 
   4  16   3        1.06        0.31      3.02 o 
   5  16   3        0.14        4.27      6.48 o 
   6  16   3       15.18       20.45      7.24 o 
  -6  17   3      415.18      385.91     15.11 o 
  -5  17   3      116.75      125.95     10.34 o 
  -4  17   3       15.20       27.27      5.46 o 
  -3  17   3     2365.94     2246.34     31.97 o 
  -2  17   3      388.28      344.21     11.72 o 
  -1  17   3      265.84      282.20      8.52 o 
   0  17   3      416.82      349.80      9.71 o 
   1  17   3     3051.30     3008.61     37.09 o 
   2  17   3      107.46      110.97      9.10 o 
   3  17   3     1373.98     1387.59     25.73 o 
   4  17   3      168.23      137.35      8.53 o 
   5  17   3     1940.47     1936.65    112.19 o 
   6  17   3       33.47       35.06      9.72 o 
  -6  18   3      105.00      119.79     11.07 o 
  -5  18   3     1483.28     1542.51     29.81 o 
  -4  18   3     1380.06     1349.44     24.20 o 
  -3  18   3        3.48        6.62      4.68 o 
  -2  18   3     1374.53     1337.72     25.92 o 
  -1  18   3     2572.05     2553.32     34.27 o 
   0  18   3      201.84      208.37      9.10 o 
   1  18   3       28.14       36.05      4.99 o 
   2  18   3      177.17      154.24     13.84 o 
   3  18   3     2348.72     2326.87     44.16 o 
   4  18   3      280.03      280.12     11.59 o 
   5  18   3     1470.52     1418.67    138.78 o 
   6  18   3       22.29       13.86      9.87 o 
  -5  19   3        4.85        3.36      6.61 o 
  -4  19   3      169.74      161.22     14.19 o 
  -3  19   3      999.62     1011.86     34.54 o 
  -2  19   3      138.74      129.06     11.44 o 
  -1  19   3        5.70        3.21      4.03 o 
   0  19   3      446.96      423.18     15.90 o 
   1  19   3      807.05      781.10     15.82 o 
   2  19   3        4.44        4.58      5.65 o 
   3  19   3      285.92      282.13     14.56 o 
   4  19   3        1.56        9.93      7.39 o 
   5  19   3     1244.06     1229.07     32.73 o 
  -5  20   3      139.57      165.48     15.04 o 
  -4  20   3       15.62        5.31      7.74 o 
  -3  20   3       12.98       11.74      6.88 o 
  -2  20   3      149.82      150.54     17.51 o 
  -1  20   3        3.81        8.70      4.59 o 
   0  20   3        1.95       11.22      4.46 o 
   1  20   3      928.85      919.64     19.55 o 
   2  20   3        0.07       -0.55      5.24 o 
   3  20   3       28.00       27.92      6.45 o 
   4  20   3       12.50       11.84      7.78 o 
   5  20   3        2.38       -3.00      6.88 o 
  -4  21   3       92.48       96.13     12.57 o 
  -3  21   3     1414.74     1377.66     34.98 o 
  -2  21   3     1126.72     1065.20     28.92 o 
  -1  21   3        2.34       -1.87      5.33 o 
   0  21   3      314.97      307.62     11.30 o 
   1  21   3     1585.89     1607.14     50.63 o 
   2  21   3      919.41      901.23     23.46 o 
   3  21   3     1415.15     1452.13     28.33 o 
   4  21   3        0.19        1.44      8.33 o 
  -4  22   3      850.63      798.69     40.09 o 
  -3  22   3      464.89      465.48     20.50 o 
  -2  22   3       35.17       22.86      7.25 o 
  -1  22   3      411.93      420.06     15.45 o 
   0  22   3     2122.33     2158.44     31.94 o 
   1  22   3      537.55      509.03     17.68 o 
   2  22   3       65.38       63.29      8.83 o 
   3  22   3      235.60      265.25     13.47 o 
   4  22   3     1147.32     1192.45     39.00 o 
  -3  23   3       16.88       16.16      8.43 o 
  -2  23   3       57.20       61.51      8.62 o 
  -1  23   3      785.42      761.03     20.42 o 
   0  23   3      597.29      622.74     15.62 o 
   1  23   3      326.40      344.64     17.06 o 
   2  23   3      628.59      656.15     20.75 o 
   3  23   3       26.70       16.76      7.86 o 
  -3  24   3       41.95       22.04      9.14 o 
  -2  24   3      391.42      414.60     18.40 o 
  -1  24   3      214.80      221.29     13.04 o 
   0  24   3      395.24      403.94     18.09 o 
   1  24   3       53.36       50.79      8.78 o 
   2  24   3       80.29       55.36     12.84 o 
   3  24   3      217.87      246.45     16.47 o 
  -2  25   3      259.07      311.45     16.23 o 
  -1  25   3      127.67      152.31     11.54 o 
   0  25   3       34.17       25.18     10.17 o 
   1  25   3      594.62      612.14     20.93 o 
   2  25   3       67.84       46.94      9.01 o 
  -8   0   4      858.58      863.36     33.43 o 
  -7   0   4     3431.82     3507.18     75.72 o 
  -6   0   4      650.65      683.74     24.82 o 
  -5   0   4      180.70      178.71      9.96 o 
  -4   0   4     1532.83     1568.20     36.06 o 
  -3   0   4     9291.73     9394.25    126.05 o 
  -2   0   4       26.37       97.62      5.14 o 
  -1   0   4     2740.21     2850.94    116.78 o 
   0   0   4    46223.66    45696.79    957.35 o 
   1   0   4     8475.17     8406.27    104.98 o 
   2   0   4      149.00      137.87      9.34 o 
   3   0   4     5435.05     5850.79     95.81 o 
   4   0   4     4810.61     4429.88     62.77 o 
   5   0   4     1141.47     1139.43     23.19 o 
   6   0   4       13.02       36.15     15.54 o 
   7   0   4       46.89       52.02     10.17 o 
   8   0   4     4266.29     4415.02     90.41 o 
  -8   1   4      904.07      964.27     24.53 o 
  -7   1   4      551.26      555.49     19.90 o 
  -6   1   4     1371.78     1326.70     24.83 o 
  -5   1   4     2448.37     2452.11     31.62 o 
  -4   1   4      413.94      308.42      9.78 o 
  -3   1   4      138.54      193.61      7.37 o 
  -2   1   4       61.81       51.99      2.64 o 
  -1   1   4     3353.48     3389.52     40.63 o 
   0   1   4     5357.10     5174.77     64.79 o 
   1   1   4     3588.89     3679.80     34.50 o 
   2   1   4    14281.22    14175.51    135.56 o 
   3   1   4     2192.46     2228.28     26.72 o 
   4   1   4       96.95      102.85      5.21 o 
   5   1   4       67.90       68.89      4.55 o 
   6   1   4     2514.45     2430.95     46.37 o 
   7   1   4       46.00       47.42      7.95 o 
   8   1   4        8.39       34.28      7.62 o 
  -8   2   4       89.02       94.65     11.40 o 
  -7   2   4      119.17      129.78     11.64 o 
  -6   2   4        0.57        1.03      4.30 o 
  -5   2   4     1120.58     1064.35     17.57 o 
  -4   2   4      222.06      210.20      7.02 o 
  -3   2   4      177.71      185.39      5.79 o 
  -2   2   4     2275.70     2288.69     22.41 o 
  -1   2   4      499.04      478.44     19.74 o 
   0   2   4     3741.16     3818.33     44.11 o 
   1   2   4      694.82      654.78      8.70 o 
   2   2   4     3362.69     3359.86     35.94 o 
   3   2   4       31.33       31.21      3.29 o 
   4   2   4      299.06      304.99      7.71 o 
   5   2   4      218.77      215.44      8.60 o 
   6   2   4       86.79       99.75      8.29 o 
   7   2   4       11.87       12.37      5.68 o 
   8   2   4       82.47       79.54      9.13 o 
  -8   3   4       10.12       18.78      7.59 o 
  -7   3   4     1851.69     1878.69     40.44 o 
  -6   3   4      186.01      189.55      9.35 o 
  -5   3   4      307.41      295.20     10.89 o 
  -4   3   4     1251.64     1206.79     17.76 o 
  -3   3   4     5400.94     5182.72     56.48 o 
  -2   3   4     2791.85     2810.99     28.37 o 
  -1   3   4     5053.36     4960.39     57.88 o 
   0   3   4       10.56       21.91      4.94 o 
   1   3   4     6813.61     7010.50     64.01 o 
   2   3   4     5719.57     5755.46     58.17 o 
   3   3   4      578.11      532.39     10.12 o 
   4   3   4     1466.55     1515.36     20.34 o 
   5   3   4     1960.26     1924.99     31.01 o 
   6   3   4     1542.87     1577.86     30.03 o 
   7   3   4      666.02      676.23     21.83 o 
   8   3   4      162.62      159.17     11.94 o 
  -8   4   4     1047.29     1087.81     37.33 o 
  -7   4   4        8.65       10.03      5.83 o 
  -6   4   4       88.62       78.29      6.75 o 
  -5   4   4     3951.22     3808.75     42.73 o 
  -4   4   4     5606.39     5620.49     55.78 o 
  -3   4   4     3680.01     3839.38     43.24 o 
  -2   4   4     1222.77     1306.33     14.80 o 
  -1   4   4     4235.30     4143.12     54.68 o 
   0   4   4     1007.94      974.61     11.04 o 
   1   4   4     2661.40     2641.81     26.25 o 
   2   4   4       23.14       27.40      4.70 o 
   3   4   4     5580.81     5151.17     54.17 o 
   4   4   4     4037.29     3947.86     39.87 o 
   5   4   4     2229.93     2134.87     29.12 o 
   6   4   4       30.04       25.72      4.98 o 
   7   4   4      684.93      705.69     19.10 o 
   8   4   4      432.29      442.15     17.46 o 
  -8   5   4        6.50        1.88      7.55 o 
  -7   5   4      778.66      715.84     17.19 o 
  -6   5   4      945.13      878.95     16.32 o 
  -5   5   4      139.21      127.07      6.75 o 
  -4   5   4      288.27      277.52      8.00 o 
  -3   5   4     4371.31     4261.98     48.92 o 
  -2   5   4     1895.97     1845.05     27.05 o 
  -1   5   4       77.08       70.50      6.54 o 
   0   5   4     1555.46     1409.64     18.35 o 
   1   5   4     6640.54     6412.45     58.99 o 
   2   5   4      630.53      694.68      9.70 o 
   3   5   4      887.25      807.90     13.22 o 
   4   5   4      765.62      800.99     14.35 o 
   5   5   4     3960.04     3851.80     45.86 o 
   6   5   4       42.65       41.88      5.44 o 
   7   5   4      968.12      973.39     25.00 o 
   8   5   4        0.05       14.29      7.91 o 
  -8   6   4       63.84       70.39     10.59 o 
  -7   6   4      744.99      742.24     17.58 o 
  -6   6   4      414.50      407.32     11.30 o 
  -5   6   4      449.56      464.38     14.93 o 
  -4   6   4      187.46      189.63      7.32 o 
  -3   6   4     3472.00     3316.22     36.04 o 
  -2   6   4     3082.13     3029.74     31.70 o 
  -1   6   4      194.85      148.97      9.41 o 
   0   6   4       20.41       34.47      3.17 o 
   1   6   4      250.27      234.63      8.28 o 
   2   6   4       18.10       10.52      1.88 o 
   3   6   4     2697.77     2636.22     30.97 o 
   4   6   4      352.83      319.06      8.86 o 
   5   6   4      129.87      118.46      8.74 o 
   6   6   4       19.41       18.32      4.89 o 
   7   6   4      299.34      288.08     16.59 o 
   8   6   4      476.28      486.38     20.67 o 
  -8   7   4      199.26      219.72     16.44 o 
  -7   7   4       50.57       47.00      6.71 o 
  -6   7   4     1348.54     1376.30     21.93 o 
  -5   7   4     1324.97     1291.05     20.76 o 
  -4   7   4       32.87       22.00      3.64 o 
  -3   7   4       92.53       82.47      5.05 o 
  -2   7   4     6345.20     6212.68     65.23 o 
  -1   7   4       64.57       56.87      2.71 o 
   0   7   4     1763.05     1671.06     21.69 o 
   1   7   4       59.80       90.67      3.47 o 
   2   7   4     5436.56     5082.97     54.36 o 
   3   7   4     2134.57     2105.99     29.95 o 
   4   7   4        2.84       10.93      3.40 o 
   5   7   4      288.66      316.46     10.13 o 
   6   7   4     1942.54     1939.58     33.34 o 
   7   7   4       51.49       70.34      8.13 o 
  -7   8   4       25.44       21.24      5.83 o 
  -6   8   4      199.55      210.16      9.32 o 
  -5   8   4     2255.51     2260.15     29.33 o 
  -4   8   4     6549.44     6380.62     65.32 o 
  -3   8   4      269.70      280.93      8.02 o 
  -2   8   4      189.37      194.20      6.03 o 
  -1   8   4     4037.85     4074.89     43.98 o 
   0   8   4     4190.65     4157.32     46.23 o 
   1   8   4     1447.32     1489.54     17.21 o 
   2   8   4      305.28      306.54      8.53 o 
   3   8   4     8251.98     8521.32     97.56 o 
   4   8   4     4776.91     4655.02     58.85 o 
   5   8   4     1441.29     1410.25     22.67 o 
   6   8   4       69.36       74.24      7.72 o 
   7   8   4     2066.28     2093.02     47.19 o 
  -7   9   4      538.64      503.88     15.25 o 
  -6   9   4      715.87      684.29     16.01 o 
  -5   9   4        0.88        0.08      3.70 o 
  -4   9   4       66.34       66.77      5.21 o 
  -3   9   4      702.02      676.28     12.89 o 
  -2   9   4     2310.88     2305.51     26.36 o 
  -1   9   4       95.49       85.82      4.23 o 
   0   9   4      274.84      313.10      9.79 o 
   1   9   4     1764.50     1631.81     21.48 o 
   2   9   4     1262.05     1222.02     25.16 o 
   3   9   4       22.72       21.89      4.96 o 
   4   9   4      206.93      212.96      9.77 o 
   5   9   4      320.65      310.08     10.39 o 
   6   9   4      597.23      585.81     18.73 o 
   7   9   4      529.53      536.62     17.46 o 
  -7  10   4        1.09       -1.30      5.25 o 
  -6  10   4      681.61      605.34     15.52 o 
  -5  10   4        4.18        2.75      3.84 o 
  -4  10   4      911.67      892.78     18.29 o 
  -3  10   4        0.31        3.40      3.62 o 
  -2  10   4       13.76       11.20      2.18 o 
  -1  10   4       16.92       13.47      2.23 o 
   0  10   4      145.79      153.18      4.16 o 
   1  10   4      512.38      554.41     10.65 o 
   2  10   4     2207.42     2350.93     26.35 o 
   3  10   4      168.25      162.53     10.11 o 
   4  10   4       54.21       61.63      7.43 o 
   5  10   4      173.14      161.01      8.49 o 
   6  10   4       70.33       61.68      7.58 o 
   7  10   4      267.10      288.52     14.93 o 
  -7  11   4      227.21      215.13     14.48 o 
  -6  11   4     2428.17     2391.60     35.60 o 
  -5  11   4      157.65      154.14      7.92 o 
  -4  11   4     3041.67     3015.70     38.76 o 
  -3  11   4      798.89      763.98     16.21 o 
  -2  11   4     1989.88     1970.09     23.88 o 
  -1  11   4        1.69        8.79      2.86 o 
   0  11   4      977.53      937.50     12.83 o 
   1  11   4     2509.83     2292.51     28.82 o 
   2  11   4     1287.29     1292.49     16.96 o 
   3  11   4     2146.94     2165.61     32.78 o 
   4  11   4     2311.63     2223.02     50.81 o 
   5  11   4      222.90      220.33     11.26 o 
   6  11   4       69.13       75.04      8.10 o 
   7  11   4      364.44      385.04     16.89 o 
  -7  12   4      114.70      115.07      9.49 o 
  -6  12   4       84.75       89.48      8.06 o 
  -5  12   4     1426.49     1394.05     22.04 o 
  -4  12   4      732.61      744.70     15.45 o 
  -3  12   4      651.72      669.38     13.49 o 
  -2  12   4       56.56       80.97      4.04 o 
  -1  12   4     5966.68     5742.56     62.46 o 
   0  12   4     2914.88     2861.59     30.86 o 
   1  12   4      349.96      301.42      6.84 o 
   2  12   4      768.96      803.45     12.57 o 
   3  12   4     4947.80     4770.36     61.04 o 
   4  12   4      886.68      907.51     22.49 o 
   5  12   4      400.34      378.10     14.71 o 
   6  12   4        1.47        8.19      4.85 o 
   7  12   4     1196.49     1173.67     27.14 o 
  -7  13   4      330.72      315.85     14.38 o 
  -6  13   4     1232.82     1278.46     24.33 o 
  -5  13   4      610.17      559.81     14.99 o 
  -4  13   4       33.56       30.38      4.88 o 
  -3  13   4      146.00      147.50     10.75 o 
  -2  13   4      841.34      848.54     13.46 o 
  -1  13   4      943.10      941.23     15.59 o 
   0  13   4      154.27      143.36      5.55 o 
   1  13   4      195.99      228.01      8.34 o 
   2  13   4     4606.68     4605.73     47.72 o 
   3  13   4     1853.64     1901.96     30.73 o 
   4  13   4       71.23       58.52      6.57 o 
   5  13   4       35.87       29.54      5.93 o 
   6  13   4     1266.38     1238.52     26.83 o 
   7  13   4        5.50        2.73      7.55 o 
  -6  14   4        0.63       -4.88      5.09 o 
  -5  14   4      358.46      393.13     12.99 o 
  -4  14   4      345.52      351.67     11.21 o 
  -3  14   4       92.52       88.64      6.22 o 
  -2  14   4     2359.48     2332.45     30.21 o 
  -1  14   4      503.69      477.99      9.96 o 
   0  14   4       71.61       62.12      5.38 o 
   1  14   4      159.68      171.21      6.45 o 
   2  14   4        1.64        6.33      3.61 o 
   3  14   4     2257.11     2210.40     37.53 o 
   4  14   4      218.85      236.80     11.50 o 
   5  14   4       10.51       -0.47      4.27 o 
   6  14   4       25.41       22.60      7.85 o 
  -6  15   4      338.48      388.82     14.76 o 
  -5  15   4      172.77      161.57      9.48 o 
  -4  15   4       27.65       25.26      4.95 o 
  -3  15   4     1709.11     1698.09     32.17 o 
  -2  15   4     1030.90     1011.09     17.06 o 
  -1  15   4      811.75      791.44     15.36 o 
   0  15   4      203.67      200.04      8.79 o 
   1  15   4     2698.25     2699.71     34.69 o 
   2  15   4      643.18      633.22     18.08 o 
   3  15   4      326.08      326.36     14.27 o 
   4  15   4       17.15       17.29      5.47 o 
   5  15   4     1062.35     1093.62     36.25 o 
   6  15   4      240.89      261.15     16.95 o 
  -6  16   4      151.31      159.94     14.21 o 
  -5  16   4     1562.62     1606.77     27.48 o 
  -4  16   4     1523.86     1516.53     25.15 o 
  -3  16   4     1045.43     1050.95     20.83 o 
  -2  16   4      319.44      291.90     12.93 o 
  -1  16   4      719.67      744.14     14.83 o 
   0  16   4      131.61      130.93      7.53 o 
   1  16   4      165.59      174.52      8.95 o 
   2  16   4     2110.55     2127.09     38.73 o 
   3  16   4      439.74      438.64     13.89 o 
   4  16   4     1804.27     1790.92     31.28 o 
   5  16   4     1275.53     1276.71     23.67 o 
   6  16   4        0.81       10.52      9.37 o 
  -6  17   4        9.80       -0.61      7.95 o 
  -5  17   4      363.06      357.97     16.00 o 
  -4  17   4      358.44      334.78     19.24 o 
  -3  17   4      856.11      758.19     28.56 o 
  -2  17   4     1043.19     1003.88     34.92 o 
  -1  17   4      493.23      511.32     12.55 o 
   0  17   4      690.58      694.84     15.17 o 
   1  17   4       16.77       34.09      4.90 o 
   2  17   4      488.05      493.14     16.61 o 
   3  17   4      909.10      834.20     42.41 o 
   4  17   4      470.71      467.42     15.29 o 
   5  17   4      429.02      439.30     19.68 o 
   6  17   4      551.34      563.13     22.56 o 
  -5  18   4      100.48      131.37     37.96 o 
  -4  18   4       36.08       33.78     10.55 o 
  -3  18   4        0.24        1.51      5.56 o 
  -2  18   4       13.84        5.96      6.16 o 
  -1  18   4      459.71      432.38     11.86 o 
   0  18   4      826.22      805.51     17.42 o 
   1  18   4       13.78       14.77      4.58 o 
   2  18   4       21.95       24.59      6.59 o 
   3  18   4      116.01      104.75      9.73 o 
   4  18   4       14.18       18.14      5.53 o 
   5  18   4       19.08       11.81      7.50 o 
  -5  19   4     1209.71     1222.85     58.49 o 
  -4  19   4      463.98      481.88     20.58 o 
  -3  19   4       41.59       36.65      8.67 o 
  -2  19   4      513.14      535.81     19.48 o 
  -1  19   4      689.25      658.05     17.73 o 
   0  19   4     1351.54     1357.29     22.56 o 
   1  19   4       53.93       50.50      6.38 o 
   2  19   4     3536.85     3454.45     56.83 o 
   3  19   4     1259.36     1210.34     29.87 o 
   4  19   4      265.35      257.69     17.94 o 
   5  19   4       93.21       86.88     11.42 o 
  -5  20   4      117.62       94.01     12.60 o 
  -4  20   4     1037.99     1043.31     30.96 o 
  -3  20   4     1059.27     1001.78     28.54 o 
  -2  20   4     1287.95     1303.59     32.13 o 
  -1  20   4       44.32       40.46      6.91 o 
   0  20   4     1911.69     2088.22     46.32 o 
   1  20   4      455.03      404.59     24.19 o 
   2  20   4      191.02      201.39     20.86 o 
   3  20   4       22.90       25.95      7.11 o 
   4  20   4     3315.35     3572.03     61.43 o 
   5  20   4      133.26      138.80     16.79 o 
  -4  21   4      487.46      528.90     22.36 o 
  -3  21   4       29.11       25.01      8.33 o 
  -2  21   4      501.35      525.48     17.31 o 
  -1  21   4        6.68        4.99      5.60 o 
   0  21   4      346.48      352.33     11.94 o 
   1  21   4      246.11      209.93     13.08 o 
   2  21   4      416.32      416.64     18.88 o 
   3  21   4       50.95       56.96      9.02 o 
   4  21   4        4.97       13.09      8.98 o 
  -4  22   4       45.89       43.89     10.38 o 
  -3  22   4      585.83      628.59     23.33 o 
  -2  22   4        1.96        2.28      5.99 o 
  -1  22   4       10.26        5.00      5.63 o 
   0  22   4      355.45      360.19     12.48 o 
   1  22   4       37.78       34.25      7.64 o 
   2  22   4        2.66        1.40      6.32 o 
   3  22   4        1.30       16.98      7.11 o 
   4  22   4        0.03       -1.29      8.88 o 
  -3  23   4      294.06      304.41     23.39 o 
  -2  23   4        4.24        1.56      6.20 o 
  -1  23   4      390.20      410.21     19.72 o 
   0  23   4       13.24       12.23      6.11 o 
   1  23   4      796.31      802.88     23.01 o 
   2  23   4      398.78      373.32     27.35 o 
   3  23   4      409.85      396.99     18.96 o 
  -2  24   4      372.02      388.76     17.62 o 
  -1  24   4      553.88      562.38     20.45 o 
   0  24   4     1313.26     1254.74     37.48 o 
   1  24   4      600.79      618.29     26.61 o 
   2  24   4      143.70      102.32     11.09 o 
  -1  25   4       10.45       12.65      6.94 o 
   0  25   4      143.55      185.87     28.10 o 
   1  25   4     1585.51     1595.09     35.16 o 
  -8   1   5      252.87      242.16     38.68 o 
  -7   1   5      727.24      738.49     30.37 o 
  -6   1   5     1633.40     1576.95     45.23 o 
  -5   1   5       71.80       66.86      6.29 o 
  -4   1   5        6.28        4.61      2.90 o 
  -3   1   5     1311.62     1220.03     17.69 o 
  -2   1   5      149.33       94.52      5.28 o 
  -1   1   5      194.87      196.33      9.32 o 
   0   1   5     1079.62     1135.47     16.03 o 
   1   1   5    15242.84    16196.19    140.10 o 
   2   1   5     8766.55     8989.52     80.74 o 
   3   1   5      203.77      229.65      6.88 o 
   4   1   5       62.86       72.42      5.94 o 
   5   1   5     2314.75     2349.08     30.89 o 
   6   1   5      375.91      373.86     15.10 o 
   7   1   5      125.34      126.32     10.13 o 
   8   1   5       51.68       49.97      8.39 o 
  -8   2   5     1888.03     1962.22     80.43 o 
  -7   2   5      206.31      178.54     13.60 o 
  -6   2   5       85.11       79.40     11.93 o 
  -5   2   5     1426.28     1393.24     25.43 o 
  -4   2   5     4952.01     4984.95     56.36 o 
  -3   2   5        2.57        0.42      2.29 o 
  -2   2   5      157.59      168.89     10.38 o 
  -1   2   5    10231.60    10126.16    114.03 o 
   0   2   5    24314.92    25139.07    240.29 o 
   1   2   5     1583.26     1596.66     17.50 o 
   2   2   5     1576.19     1585.43     19.95 o 
   3   2   5     4059.61     3765.09     41.65 o 
   4   2   5     3116.03     3115.20     41.55 o 
   5   2   5     1240.95     1259.80     20.15 o 
   6   2   5       20.44       17.68      5.34 o 
   7   2   5     1460.32     1484.92     29.16 o 
   8   2   5      728.83      736.58     21.16 o 
  -8   3   5       66.84       76.04     11.13 o 
  -7   3   5      526.66      507.45     17.04 o 
  -6   3   5      637.37      626.69     16.75 o 
  -5   3   5      440.33      458.71     13.54 o 
  -4   3   5        1.45       13.45      3.22 o 
  -3   3   5     1589.63     1537.32     20.79 o 
  -2   3   5       15.70       12.15      2.22 o 
  -1   3   5      433.72      434.73      9.76 o 
   0   3   5     2841.26     3240.97     72.52 o 
   1   3   5     3214.63     3195.71     41.98 o 
   2   3   5      541.87      495.71      9.10 o 
   3   3   5     4040.67     4220.94     45.96 o 
   4   3   5        4.47       15.14      3.43 o 
   5   3   5     1437.25     1407.57     21.90 o 
   6   3   5       77.34       85.49      7.78 o 
   7   3   5        4.09        9.77      5.74 o 
  -8   4   5       71.42       67.17     10.67 o 
  -7   4   5        6.04        3.33      5.82 o 
  -6   4   5        0.06        1.09      4.22 o 
  -5   4   5       68.59       58.26      6.67 o 
  -4   4   5      384.71      414.93     12.38 o 
  -3   4   5      331.07      344.84     10.30 o 
  -2   4   5     3968.58     4341.52     42.58 o 
  -1   4   5      317.02      381.26      7.94 o 
   0   4   5      478.18      514.66     15.24 o 
   1   4   5      414.27      467.48     15.77 o 
   2   4   5       60.05       63.85      5.74 o 
   3   4   5        5.07        3.36      3.68 o 
   4   4   5       90.93      111.03      6.20 o 
   5   4   5       13.29       15.11      4.13 o 
   6   4   5     1303.73     1323.52     22.41 o 
   7   4   5       26.31       19.80      6.45 o 
  -8   5   5      175.56      148.58     14.88 o 
  -7   5   5      839.29      783.61     21.36 o 
  -6   5   5     1940.37     1868.60     29.57 o 
  -5   5   5      190.16      176.52      8.86 o 
  -4   5   5      247.76      230.91     10.39 o 
  -3   5   5      473.17      481.54     12.94 o 
  -2   5   5    11983.55    12186.50    124.44 o 
  -1   5   5      903.85      762.11     14.54 o 
   0   5   5       46.19       50.32      3.28 o 
   1   5   5     2948.11     3032.52     41.12 o 
   2   5   5    10922.46    11391.03    103.37 o 
   3   5   5     1943.79     1953.53     22.41 o 
   4   5   5       11.09       26.35      4.03 o 
   5   5   5     2034.66     1949.31     36.36 o 
   6   5   5     1430.08     1412.83     23.54 o 
   7   5   5      335.06      382.27     16.16 o 
  -7   6   5      361.27      385.97     17.61 o 
  -6   6   5      975.99     1017.06     20.37 o 
  -5   6   5     1983.88     1979.39     29.79 o 
  -4   6   5     4511.38     4550.31     54.65 o 
  -3   6   5     4656.52     4661.12     62.16 o 
  -2   6   5     2482.80     2412.99     39.77 o 
  -1   6   5     3581.73     3819.06     56.95 o 
   0   6   5     5215.31     5077.14     55.11 o 
   1   6   5     8226.87     8463.27     83.83 o 
   2   6   5     1530.80     1478.68     24.05 o 
   3   6   5     2898.89     2945.10     31.18 o 
   4   6   5    11625.68    11515.15    115.23 o 
   5   6   5     1199.08     1198.34     22.28 o 
   6   6   5      171.41      202.48      9.80 o 
   7   6   5      541.86      520.12     21.63 o 
  -7   7   5      458.01      469.77     16.29 o 
  -6   7   5       77.32       75.01      7.19 o 
  -5   7   5     4412.86     4417.46     49.19 o 
  -4   7   5     1853.84     1788.04     24.44 o 
  -3   7   5     1316.65     1310.65     19.37 o 
  -2   7   5     3630.40     3582.03     91.18 o 
  -1   7   5     6571.67     6650.84     78.49 o 
   0   7   5     2074.16     2070.63     26.45 o 
   1   7   5      140.87      185.73     17.39 o 
   2   7   5     3654.68     3455.60     39.34 o 
   3   7   5     1905.02     1855.14     24.01 o 
   4   7   5      212.51      230.80      8.62 o 
   5   7   5        7.39        7.28      3.94 o 
   6   7   5     2660.75     2711.35     37.90 o 
   7   7   5      117.76      133.86     14.33 o 
  -7   8   5       29.05       33.09      7.57 o 
  -6   8   5      923.68      894.84     17.27 o 
  -5   8   5      362.48      312.17      9.91 o 
  -4   8   5      440.33      445.57     10.57 o 
  -3   8   5      354.34      354.61      9.12 o 
  -2   8   5       16.45       31.47      3.94 o 
  -1   8   5     1350.44     1388.32     18.98 o 
   0   8   5      224.56      236.67      7.15 o 
   1   8   5       22.72       40.12      3.60 o 
   2   8   5     3032.57     3005.97     35.15 o 
   3   8   5      382.34      374.99     10.58 o 
   4   8   5     1946.89     1941.65     30.29 o 
   5   8   5       16.13       16.45      5.01 o 
   6   8   5       61.36       91.10     10.69 o 
   7   8   5      337.45      357.31     18.96 o 
  -7   9   5      696.07      745.70     20.83 o 
  -6   9   5      855.06      795.63     16.44 o 
  -5   9   5      840.59      845.14     16.01 o 
  -4   9   5      596.68      564.38     11.99 o 
  -3   9   5     2815.29     2820.84     34.87 o 
  -2   9   5      904.24      846.21     14.70 o 
  -1   9   5      663.42      712.74     11.95 o 
   0   9   5     1231.34     1329.30     19.53 o 
   1   9   5     4897.36     4821.45     53.35 o 
   2   9   5     2373.77     2453.36     29.94 o 
   3   9   5     2450.27     2421.75     34.46 o 
   4   9   5      179.29      197.89      9.70 o 
   5   9   5       70.64       65.97      7.52 o 
   6   9   5     1109.78     1055.72     23.53 o 
   7   9   5      239.17      257.97     13.97 o 
  -7  10   5      133.53      152.70     10.14 o 
  -6  10   5      140.24      124.12      7.97 o 
  -5  10   5     2283.92     2303.50     30.54 o 
  -4  10   5       58.38       68.21      7.14 o 
  -3  10   5      381.62      399.77      9.96 o 
  -2  10   5      967.56     1002.25     14.34 o 
  -1  10   5     7753.58     7634.26     81.31 o 
   0  10   5     3479.88     3562.85     42.02 o 
   1  10   5     3311.10     3248.19     51.80 o 
   2  10   5      419.34      400.39      8.49 o 
   3  10   5     3184.94     3214.68     43.32 o 
   4  10   5      695.32      693.15     16.26 o 
   5  10   5      818.60      794.84     18.52 o 
   6  10   5      615.57      597.99     20.97 o 
   7  10   5      991.12     1012.50     24.66 o 
  -7  11   5     1028.10     1063.76     23.16 o 
  -6  11   5      801.11      801.70     19.45 o 
  -5  11   5      439.69      421.96     11.52 o 
  -4  11   5       42.09       45.24      5.19 o 
  -3  11   5     1348.73     1353.97     20.66 o 
  -2  11   5     2041.01     2091.22     23.19 o 
  -1  11   5      229.22      246.90      6.60 o 
   0  11   5       78.69       79.11      5.42 o 
   1  11   5     3249.96     3058.20     36.92 o 
   2  11   5     1753.61     1843.71     22.60 o 
   3  11   5      541.93      586.97     13.99 o 
   4  11   5      152.89      158.03      8.97 o 
   5  11   5      742.53      760.66     18.25 o 
   6  11   5      200.52      207.67     10.55 o 
   7  11   5      553.68      621.57     22.91 o 
  -7  12   5      232.23      246.21     12.76 o 
  -6  12   5      280.42      315.30     13.29 o 
  -5  12   5        0.06        5.80      4.31 o 
  -4  12   5       54.63       55.72      5.54 o 
  -3  12   5      678.91      637.63     13.06 o 
  -2  12   5      753.32      734.00     12.93 o 
  -1  12   5      852.85      898.06     14.45 o 
   0  12   5      147.47      167.31      7.65 o 
   1  12   5     1148.44     1177.30     19.38 o 
   2  12   5     1044.57     1024.52     16.23 o 
   3  12   5      451.37      479.44     13.94 o 
   4  12   5     1739.79     1650.90     28.10 o 
   5  12   5        0.39       15.09      5.45 o 
   6  12   5      204.97      208.34     12.21 o 
   7  12   5      282.21      313.70     19.10 o 
  -6  13   5      391.94      385.36     13.86 o 
  -5  13   5     1772.79     1755.90     32.43 o 
  -4  13   5      224.00      238.71      9.48 o 
  -3  13   5       14.77       17.50      3.99 o 
  -2  13   5     2132.27     2177.12     28.12 o 
  -1  13   5     2329.06     2260.29     35.26 o 
   0  13   5     4037.11     4128.18     48.97 o 
   1  13   5      489.91      487.14     16.86 o 
   2  13   5     6013.86     6082.82     86.37 o 
   3  13   5     1730.61     1710.36     30.34 o 
   4  13   5      314.14      320.56     12.79 o 
   5  13   5      458.66      447.30     16.49 o 
   6  13   5     1565.72     1586.36     42.54 o 
  -6  14   5     1118.46     1140.75     24.89 o 
  -5  14   5      454.87      416.28     14.99 o 
  -4  14   5     1437.71     1441.88     29.44 o 
  -3  14   5     1117.74     1015.44     51.50 o 
  -2  14   5      942.02      896.53     29.52 o 
  -1  14   5     1013.00     1010.51     21.02 o 
   0  14   5     4939.59     4874.84     56.76 o 
   1  14   5      330.96      340.87      9.73 o 
   2  14   5     1821.79     1757.71     33.74 o 
   3  14   5      703.83      701.30     17.50 o 
   4  14   5     1688.93     1698.31     30.26 o 
   5  14   5      390.84      366.74     12.90 o 
   6  14   5       22.68       32.52      7.20 o 
  -6  15   5      887.05      931.69     29.03 o 
  -5  15   5        0.72       -3.73      6.47 o 
  -4  15   5      400.45      396.39     17.40 o 
  -3  15   5      148.24      129.17     14.25 o 
  -2  15   5     1720.90     1765.69     36.17 o 
  -1  15   5       10.24       13.39      4.71 o 
   0  15   5      310.71      275.54      9.97 o 
   1  15   5     1422.27     1461.47     22.67 o 
   2  15   5     3148.13     3043.50     50.53 o 
   3  15   5        5.31       10.27      5.87 o 
   4  15   5        5.92        3.80      5.36 o 
   5  15   5      566.49      603.29     17.74 o 
   6  15   5     1022.87     1021.96     29.85 o 
  -6  16   5      117.79      139.85     15.18 o 
  -5  16   5      239.11      239.03     18.19 o 
  -4  16   5       39.85       25.69      8.06 o 
  -3  16   5       12.10        6.65      5.18 o 
  -2  16   5      100.11       83.48      9.37 o 
  -1  16   5       45.64       41.13      5.48 o 
   0  16   5      371.46      373.30     14.90 o 
   1  16   5     1053.84     1069.33     19.47 o 
   2  16   5       24.03       24.91      6.73 o 
   3  16   5       18.79       17.86      6.19 o 
   4  16   5      111.66      104.64      9.02 o 
   5  16   5      176.75      178.13     12.92 o 
   6  16   5        0.03       -0.46      7.43 o 
  -5  17   5       86.69       92.11     13.63 o 
  -4  17   5       87.45       93.46     11.19 o 
  -3  17   5     1628.74     1641.62     61.98 o 
  -2  17   5      975.56      981.22     25.97 o 
  -1  17   5      167.73      181.02     10.62 o 
   0  17   5      470.02      457.01     12.76 o 
   1  17   5     3824.84     3820.97     47.21 o 
   2  17   5     1219.64     1156.40     27.22 o 
   3  17   5      382.26      404.56     29.59 o 
   4  17   5      103.53       98.18      9.19 o 
   5  17   5     2051.36     2057.54     39.87 o 
  -5  18   5     1066.41     1122.99     32.60 o 
  -4  18   5     4188.49     4012.80    126.30 o 
  -3  18   5       34.40       24.21      7.92 o 
  -2  18   5      116.90      128.18     11.26 o 
  -1  18   5     4905.00     4965.22     71.71 o 
   0  18   5     1766.33     1693.12     30.48 o 
   1  18   5       17.36       23.40      6.78 o 
   2  18   5      196.06      163.84     11.83 o 
   3  18   5     3295.22     3326.43    112.19 o 
   4  18   5     1096.99     1090.98     24.42 o 
   5  18   5      356.79      455.66     21.78 o 
  -5  19   5       98.89       93.17     12.59 o 
  -4  19   5        2.93        8.31      8.85 o 
  -3  19   5     1519.42     1514.28     36.23 o 
  -2  19   5     2273.16     2188.14     44.27 o 
  -1  19   5        6.79       14.75      5.76 o 
   0  19   5      136.40      125.58      8.29 o 
   1  19   5     1656.35     1674.88     35.10 o 
   2  19   5      167.27      175.76     12.99 o 
   3  19   5        5.13        6.14      6.44 o 
   4  19   5        6.10       10.50      6.95 o 
   5  19   5     1825.84     1888.20     43.48 o 
  -4  20   5      132.32      123.41     13.27 o 
  -3  20   5        3.03       -0.41      7.09 o 
  -2  20   5      372.14      371.01     18.26 o 
  -1  20   5        0.22       -5.24      5.24 o 
   0  20   5      128.38      136.19      8.36 o 
   1  20   5        7.67        1.46      6.22 o 
   2  20   5      294.19      292.96     16.81 o 
   3  20   5        0.48       -3.99      6.29 o 
   4  20   5       33.52       37.71      8.49 o 
  -4  21   5       11.55        2.06      7.30 o 
  -3  21   5      393.74      442.66     22.25 o 
  -2  21   5      196.63      209.60     13.35 o 
  -1  21   5       97.37      115.58     10.16 o 
   0  21   5       54.74       63.81      7.81 o 
   1  21   5      696.33      713.37     24.23 o 
   2  21   5     1084.94     1071.60     27.67 o 
   3  21   5      520.57      449.18     25.09 o 
   4  21   5        0.66        5.68      6.33 o 
  -3  22   5        2.13        3.49      8.07 o 
  -2  22   5      426.76      450.45     17.54 o 
  -1  22   5      789.20      820.08     21.39 o 
   0  22   5     2302.65     2284.94     54.12 o 
   1  22   5      352.02      353.67     17.33 o 
   2  22   5      111.47      107.56     17.06 o 
   3  22   5      846.04      822.72     31.92 o 
  -3  23   5      506.44      522.76     32.21 o 
  -2  23   5        2.41        6.67      6.86 o 
  -1  23   5      599.51      570.83     18.45 o 
   0  23   5      582.00      541.14     58.49 o 
   1  23   5      266.60      257.52     15.89 o 
   2  23   5       39.08       48.43     10.45 o 
  -2  24   5      179.09      184.77     13.07 o 
  -1  24   5      113.55      134.58     11.21 o 
   0  24   5        2.61        8.31      9.20 o 
   1  24   5      107.58      112.71     21.02 o 
  -7   0   6      341.48      320.33     32.90 o 
  -6   0   6      465.88      474.33     33.36 o 
  -5   0   6     2336.98     2361.15     83.63 o 
  -4   0   6     3309.87     3341.53     94.36 o 
  -3   0   6     2568.59     2383.42    128.41 o 
  -2   0   6    11718.48    11764.70    155.81 o 
  -1   0   6     6412.70     6838.06    220.49 o 
   0   0   6    14935.25    15639.39    231.32 o 
   1   0   6     3010.00     2823.98     48.89 o 
   2   0   6     7015.49     6543.43     86.15 o 
   3   0   6       83.63      103.57      7.36 o 
   4   0   6     3210.89     2995.70     57.53 o 
   5   0   6     1807.74     1905.75     43.35 o 
   6   0   6     2207.43     2166.37     52.09 o 
   7   0   6      279.93      269.29     19.53 o 
  -7   1   6      661.85      695.53     30.53 o 
  -6   1   6      159.01      164.54     16.15 o 
  -5   1   6      785.20      775.63     21.40 o 
  -4   1   6     1231.74     1272.39     21.46 o 
  -3   1   6     2008.39     2097.43     38.65 o 
  -2   1   6      136.88      126.75      8.92 o 
  -1   1   6      339.42      303.59      9.01 o 
   0   1   6    11455.22    11494.24    121.70 o 
   1   1   6     2269.69     2382.25     30.04 o 
   2   1   6     2636.30     2576.63     27.36 o 
   3   1   6     1515.18     1472.51     20.38 o 
   4   1   6     1172.43     1169.33     20.77 o 
   5   1   6       95.29      105.10      7.70 o 
   6   1   6     1288.62     1302.32     25.53 o 
   7   1   6        4.72       -5.08      5.08 o 
  -7   2   6       28.47       48.25     11.51 o 
  -6   2   6      574.08      521.01     19.73 o 
  -5   2   6      170.40      176.38      9.68 o 
  -4   2   6       23.65       22.79      3.73 o 
  -3   2   6       14.67       23.82      3.65 o 
  -2   2   6     1936.61     2006.63     23.05 o 
  -1   2   6        0.85        2.22      2.62 o 
   0   2   6      146.56      117.38      9.42 o 
   1   2   6     2159.15     2021.34     26.29 o 
   2   2   6       73.80       72.91      4.26 o 
   3   2   6      207.67      251.54      7.50 o 
   4   2   6     1319.34     1303.59     24.93 o 
   5   2   6      240.69      208.00     11.45 o 
   6   2   6      122.34      103.89      8.51 o 
   7   2   6       40.47       47.18      7.85 o 
  -7   3   6     1949.07     1987.30     37.82 o 
  -6   3   6      138.26      133.09     12.06 o 
  -5   3   6       34.63       29.99      5.71 o 
  -4   3   6      255.04      262.96     13.06 o 
  -3   3   6      787.20      657.73     12.12 o 
  -2   3   6      228.15      297.18      6.76 o 
  -1   3   6        9.03       47.41      6.40 o 
   0   3   6     1349.11     1519.96     32.70 o 
   1   3   6     3690.53     3730.62     40.42 o 
   2   3   6      380.60      432.44      9.81 o 
   3   3   6      423.23      374.91     10.13 o 
   4   3   6     1498.23     1469.59     24.40 o 
   5   3   6      893.62      906.93     19.07 o 
   6   3   6       93.02      106.52      8.64 o 
   7   3   6      381.84      396.19     14.91 o 
  -7   4   6        1.92        9.14      7.06 o 
  -6   4   6       62.24       72.65      7.87 o 
  -5   4   6     1800.19     1863.48     32.30 o 
  -4   4   6     1973.72     1982.22     32.88 o 
  -3   4   6      274.54      252.68      7.27 o 
  -2   4   6      878.52      959.51     19.11 o 
  -1   4   6    14240.46    14257.95    159.80 o 
   0   4   6     1448.95     1434.44     18.33 o 
   1   4   6      197.08      235.94      6.80 o 
   2   4   6      177.99      184.43      7.88 o 
   3   4   6     2252.41     2163.63     27.24 o 
   4   4   6     2147.98     2126.51     28.25 o 
   5   4   6       62.48       72.60      8.05 o 
   6   4   6      451.34      431.42     21.30 o 
   7   4   6     1345.18     1436.60     28.95 o 
  -7   5   6       32.27       36.49      7.51 o 
  -6   5   6      847.86      873.64     18.77 o 
  -5   5   6      691.82      677.20     17.86 o 
  -4   5   6      512.86      535.43     14.95 o 
  -3   5   6     4074.76     4109.77     47.38 o 
  -2   5   6     6085.77     6068.80     58.71 o 
  -1   5   6      391.76      381.47     10.49 o 
   0   5   6       81.13       71.74      7.91 o 
   1   5   6     3038.54     2805.56     35.26 o 
   2   5   6      122.22      120.81      5.58 o 
   3   5   6      198.89      190.14      7.93 o 
   4   5   6     1872.29     1808.76     36.76 o 
   5   5   6     3610.05     3539.09     48.45 o 
   6   5   6      220.90      244.52     12.14 o 
   7   5   6       36.20       51.90      7.69 o 
  -7   6   6      795.36      846.77     22.96 o 
  -6   6   6      116.16      136.43      9.05 o 
  -5   6   6       24.34       21.47      5.31 o 
  -4   6   6     1023.99      989.87     22.16 o 
  -3   6   6     2948.51     2901.35     43.24 o 
  -2   6   6       92.29       74.33      5.97 o 
  -1   6   6       61.71       74.65      5.69 o 
   0   6   6      229.89      195.98      9.68 o 
   1   6   6     2075.27     2100.13     30.34 o 
   2   6   6      293.73      249.17      7.83 o 
   3   6   6      804.81      800.30     12.20 o 
   4   6   6       10.41       30.30      5.04 o 
   5   6   6       36.41       47.03      5.47 o 
   6   6   6       78.75       84.87      6.98 o 
   7   6   6      619.10      617.23     18.33 o 
  -7   7   6      413.18      412.20     16.67 o 
  -6   7   6      512.81      512.77     14.66 o 
  -5   7   6      326.80      325.01     15.46 o 
  -4   7   6     1476.71     1393.39     23.14 o 
  -3   7   6     1407.44     1355.60     23.38 o 
  -2   7   6     1483.51     1472.13     26.45 o 
  -1   7   6       16.16       38.99      3.47 o 
   0   7   6     2893.00     2996.08     36.21 o 
   1   7   6     1546.18     1595.83     28.74 o 
   2   7   6     3119.09     3026.40     34.42 o 
   3   7   6       83.61       73.70      4.95 o 
   4   7   6      689.31      657.35     13.42 o 
   5   7   6      620.41      616.72     13.96 o 
   6   7   6     1477.40     1447.77     24.45 o 
   7   7   6        2.67       15.72      7.65 o 
  -7   8   6       35.84       29.69      8.73 o 
  -6   8   6      569.47      527.70     15.41 o 
  -5   8   6      636.36      632.17     15.54 o 
  -4   8   6     1706.92     1686.34     26.46 o 
  -3   8   6      189.83      224.58     10.69 o 
  -2   8   6     1663.47     1707.15     26.49 o 
  -1   8   6     2158.20     2233.96     27.84 o 
   0   8   6     2772.43     2611.49     32.72 o 
   1   8   6       41.66       30.14      4.38 o 
   2   8   6      142.57      158.53     10.05 o 
   3   8   6     2719.01     2672.23     53.49 o 
   4   8   6     1447.66     1420.21     21.48 o 
   5   8   6       16.07       24.57      6.13 o 
   6   8   6       99.86      112.88      9.26 o 
   7   8   6     1480.91     1500.14     35.65 o 
  -7   9   6      133.90      129.49     10.99 o 
  -6   9   6      663.68      691.77     17.51 o 
  -5   9   6       35.72       24.64      6.76 o 
  -4   9   6       85.21       76.99      6.44 o 
  -3   9   6      776.23      755.60     19.39 o 
  -2   9   6     7719.78     7781.68     93.55 o 
  -1   9   6      342.80      395.28     11.66 o 
   0   9   6        0.94        3.75      3.04 o 
   1   9   6      309.68      311.00     10.00 o 
   2   9   6     1204.75     1209.81     17.83 o 
   3   9   6        1.19        8.41      6.07 o 
   4   9   6       25.94       29.37      5.31 o 
   5   9   6      960.29      954.98     20.85 o 
   6   9   6      647.19      628.48     19.61 o 
   7   9   6      187.42      187.47     18.41 o 
  -7  10   6       17.63       14.19      6.77 o 
  -6  10   6       15.74       27.54      6.15 o 
  -5  10   6        0.05       -2.42      4.34 o 
  -4  10   6        0.09        4.83      4.21 o 
  -3  10   6      697.49      659.92     15.51 o 
  -2  10   6       25.34       21.52      3.40 o 
  -1  10   6       69.20       71.71      6.31 o 
   0  10   6      148.64      136.05      6.88 o 
   1  10   6        0.09        4.74      3.05 o 
   2  10   6      335.39      326.77     10.22 o 
   3  10   6      358.70      340.67     14.08 o 
   4  10   6      192.51      173.40     11.66 o 
   5  10   6       99.43       90.04     12.81 o 
   6  10   6        3.07        5.80      5.57 o 
   7  10   6       93.79       82.72     10.89 o 
  -7  11   6      458.90      428.95     17.28 o 
  -6  11   6     3032.24     3052.14     44.26 o 
  -5  11   6       87.94       78.67      6.49 o 
  -4  11   6        2.76        4.22      4.44 o 
  -3  11   6     1063.63     1051.25     19.81 o 
  -2  11   6     3757.92     3659.47     44.35 o 
  -1  11   6      636.33      569.10     14.58 o 
   0  11   6      581.02      585.26     12.86 o 
   1  11   6     5921.20     5944.00     65.77 o 
   2  11   6     4980.77     4852.51     62.38 o 
   3  11   6        5.04       15.84      5.83 o 
   4  11   6       43.10       40.60     10.36 o 
   5  11   6     1251.27     1240.42     43.90 o 
   6  11   6      368.65      386.11     15.42 o 
  -6  12   6      571.26      549.72     15.53 o 
  -5  12   6     1388.96     1359.39     22.12 o 
  -4  12   6      826.60      860.91     18.00 o 
  -3  12   6      160.38      165.22      9.04 o 
  -2  12   6      655.91      689.63     17.20 o 
  -1  12   6     4966.05     4869.00     64.47 o 
   0  12   6     6558.69     6403.78     71.31 o 
   1  12   6       11.13       19.20      4.29 o 
   2  12   6       99.78      149.02     15.71 o 
   3  12   6     4614.26     4438.23     60.53 o 
   4  12   6      859.71      835.61     23.05 o 
   5  12   6       13.21       15.74      6.83 o 
   6  12   6       23.29       29.83      6.86 o 
  -6  13   6      665.80      690.96     24.31 o 
  -5  13   6       38.90       17.20      7.02 o 
  -4  13   6      533.77      558.07     19.92 o 
  -3  13   6     1647.44     1614.01     42.94 o 
  -2  13   6      739.64      769.90     21.51 o 
  -1  13   6      488.17      507.78     14.28 o 
   0  13   6     1078.88     1076.76     19.03 o 
   1  13   6     1667.80     1628.06     24.16 o 
   2  13   6     2587.11     2601.17     47.69 o 
   3  13   6      243.26      252.80     12.21 o 
   4  13   6      995.63      943.06     21.58 o 
   5  13   6      238.32      246.00     15.14 o 
   6  13   6      783.28      867.53     22.43 o 
  -6  14   6       73.74       58.26     10.86 o 
  -5  14   6        7.56        6.19      6.38 o 
  -4  14   6        3.29       12.53      6.95 o 
  -3  14   6     1809.14     1759.78     46.00 o 
  -2  14   6      532.87      528.44     22.14 o 
  -1  14   6       56.57       57.37      6.68 o 
   0  14   6      104.46       96.37      9.27 o 
   1  14   6      331.15      334.30     10.02 o 
   2  14   6       63.91       69.05      8.41 o 
   3  14   6       20.21       24.29      6.31 o 
   4  14   6       27.97       37.19      6.63 o 
   5  14   6      445.29      464.27     18.80 o 
   6  14   6       51.98       49.50      8.24 o 
  -6  15   6      421.18      456.53     22.25 o 
  -5  15   6        0.26       -4.85      6.20 o 
  -4  15   6       94.85       84.17     14.02 o 
  -3  15   6      417.78      410.69     41.17 o 
  -2  15   6      569.23      619.02     19.82 o 
  -1  15   6      286.04      275.70     11.27 o 
   0  15   6      164.53      212.30      9.68 o 
   1  15   6     1916.76     1921.38     27.88 o 
   2  15   6      488.43      492.57     17.22 o 
   3  15   6        3.75        5.97      5.68 o 
   4  15   6       46.37       32.05      6.66 o 
   5  15   6      704.72      672.46     19.14 o 
   6  15   6       89.39       77.11      8.42 o 
  -5  16   6     1457.10     1464.29     36.93 o 
  -4  16   6      704.81      702.65     41.64 o 
  -3  16   6      431.86      436.38     18.13 o 
  -2  16   6      589.01      534.13     18.97 o 
  -1  16   6     3686.49     3700.42     49.66 o 
   0  16   6     1139.25     1171.48     22.37 o 
   1  16   6     1925.46     1896.73     37.87 o 
   2  16   6      977.72      963.71     24.96 o 
   3  16   6      989.54     1066.51     26.71 o 
   4  16   6      737.24      698.87     19.33 o 
   5  16   6      503.68      502.56     17.08 o 
  -5  17   6      129.78      104.50     12.67 o 
  -4  17   6      314.16      349.74     19.35 o 
  -3  17   6     1516.24     1528.41     38.06 o 
  -2  17   6      149.74      145.30     11.84 o 
  -1  17   6      460.42      451.95     13.28 o 
   0  17   6      297.07      285.57     11.01 o 
   1  17   6      622.72      622.30     19.92 o 
   2  17   6      362.41      344.65     26.04 o 
   3  17   6      844.13      808.09     24.62 o 
   4  17   6      600.05      567.94     17.48 o 
   5  17   6      525.03      525.91     17.91 o 
  -5  18   6        0.53        7.01      8.45 o 
  -4  18   6       63.08       64.88     10.48 o 
  -3  18   6      114.25       98.51     11.40 o 
  -2  18   6      521.78      456.48     17.98 o 
  -1  18   6        3.56       -2.73      4.98 o 
   0  18   6      334.99      338.34     12.27 o 
   1  18   6       62.19       75.60      9.13 o 
   2  18   6      282.02      264.94     15.06 o 
   3  18   6        4.45        2.80      6.99 o 
   4  18   6       32.05       41.86      8.33 o 
   5  18   6        0.51        0.35      5.54 o 
  -4  19   6      748.10      736.48     25.65 o 
  -3  19   6      802.53      741.33     30.02 o 
  -2  19   6       60.42       70.67     12.56 o 
  -1  19   6      986.64      958.93     22.63 o 
   0  19   6      452.24      445.88     13.31 o 
   1  19   6       43.85       36.56      7.92 o 
   2  19   6      228.41      234.15     16.20 o 
   3  19   6      280.12      305.47     16.73 o 
   4  19   6      700.15      681.70     34.44 o 
  -4  20   6      437.68      464.53     27.65 o 
  -3  20   6      776.77      795.43     26.08 o 
  -2  20   6     1382.88     1431.14     29.90 o 
  -1  20   6     1218.81     1158.43     25.62 o 
   0  20   6     1629.40     1629.62     33.96 o 
   1  20   6      533.53      537.99     19.85 o 
   2  20   6     1061.74     1056.79     28.01 o 
   3  20   6      258.00      262.59     15.89 o 
   4  20   6     2127.90     2184.49     44.20 o 
  -3  21   6      282.36      257.41     17.24 o 
  -2  21   6     1252.47     1198.14     27.65 o 
  -1  21   6      413.80      450.31     16.38 o 
   0  21   6      134.70      148.46     15.28 o 
   1  21   6      140.95      135.00     12.30 o 
   2  21   6      595.02      646.11     21.96 o 
   3  21   6        0.55        0.56      6.89 o 
  -3  22   6       49.21       60.49     10.58 o 
  -2  22   6      228.57      227.34     14.00 o 
  -1  22   6     1360.27     1382.31     29.44 o 
   0  22   6       40.26       32.50     10.79 o 
   1  22   6       40.74       24.30      8.41 o 
   2  22   6        1.24       -1.10      7.11 o 
   3  22   6       43.96       49.13     13.52 o 
  -2  23   6       83.95       83.67     10.07 o 
  -1  23   6      103.88      122.25     10.78 o 
   0  23   6      301.70      285.04     24.90 o 
   1  23   6     1415.49     1402.37     92.08 o 
   2  23   6      416.50      424.74     20.75 o 
   0  24   6     2242.72     2242.99     77.46 o 
  -7   1   7      377.48      385.56     23.41 o 
  -6   1   7     1141.27     1166.88     39.74 o 
  -5   1   7      439.86      412.95     30.85 o 
  -4   1   7     2700.04     2675.96     38.18 o 
  -3   1   7     1630.96     1761.15     21.79 o 
  -2   1   7     1824.54     1775.04     21.75 o 
  -1   1   7        0.29        1.69      2.73 o 
   0   1   7        6.40       19.41      3.13 o 
   1   1   7     4974.19     4818.26     55.74 o 
   2   1   7     3343.09     3460.72     35.55 o 
   3   1   7      770.64      817.76     14.40 o 
   4   1   7       26.21       35.02      5.11 o 
   5   1   7      737.51      704.85     16.86 o 
   6   1   7      122.09      147.75      9.98 o 
   7   1   7        6.27       15.17      6.33 o 
  -7   2   7        6.88        0.40      9.50 o 
  -6   2   7      647.61      622.46     28.60 o 
  -5   2   7     1315.00     1303.29     29.19 o 
  -4   2   7     5183.78     5041.37     78.82 o 
  -3   2   7        1.94        5.05      2.63 o 
  -2   2   7      690.12      692.93     30.52 o 
  -1   2   7     2597.36     2411.59     33.12 o 
   0   2   7     7922.51     7609.28     77.24 o 
   1   2   7       24.61       36.68      3.86 o 
   2   2   7      327.91      343.19     10.19 o 
   3   2   7     4588.35     4498.55     49.66 o 
   4   2   7     1619.24     1712.87     24.55 o 
   5   2   7       16.29       30.32      5.54 o 
   6   2   7       26.33       23.39      5.94 o 
   7   2   7     1159.52     1109.82     24.94 o 
  -7   3   7      868.78      894.99     36.03 o 
  -6   3   7      582.22      582.82     54.61 o 
  -5   3   7      174.10      182.85     18.86 o 
  -4   3   7        7.71       15.02      6.07 o 
  -3   3   7     4682.47     4746.27     48.69 o 
  -2   3   7     1505.49     1564.14     19.76 o 
  -1   3   7      540.97      551.16     12.10 o 
   0   3   7      489.05      495.81     17.41 o 
   1   3   7     3186.47     3117.71     35.38 o 
   2   3   7     1731.61     1602.15     21.18 o 
   3   3   7     1864.69     1861.20     24.78 o 
   4   3   7       30.65       43.73      4.83 o 
   5   3   7      953.09      964.71     19.99 o 
   6   3   7      174.47      179.30     15.90 o 
   7   3   7       89.87      113.67     10.06 o 
  -7   4   7       64.08       64.75      8.89 o 
  -6   4   7       44.91       67.74     10.08 o 
  -5   4   7      131.42      136.44      9.55 o 
  -4   4   7      542.80      541.80     27.13 o 
  -3   4   7       16.36       27.17      2.95 o 
  -2   4   7        8.67        8.34      2.84 o 
  -1   4   7        2.88        1.82      3.06 o 
   0   4   7      245.72      229.49      6.49 o 
   1   4   7      202.06      186.09      6.72 o 
   2   4   7       26.10       46.43      3.83 o 
   3   4   7        0.01        9.48      3.10 o 
   4   4   7      171.05      196.26      9.25 o 
   5   4   7       84.33       90.50      7.51 o 
   6   4   7      240.83      213.07     11.53 o 
   7   4   7      311.12      326.05     22.95 o 
  -7   5   7      295.59      323.47     16.44 o 
  -6   5   7      136.81      156.54     11.28 o 
  -5   5   7      823.48      796.19     23.74 o 
  -4   5   7     6053.49     6089.44     80.78 o 
  -3   5   7     3076.65     3083.34     40.41 o 
  -2   5   7     5611.30     5517.41     60.59 o 
  -1   5   7      283.36      315.24     20.12 o 
   0   5   7     1159.57     1192.97     18.47 o 
   1   5   7      342.34      335.33     11.54 o 
   2   5   7     1029.58      934.68     14.92 o 
   3   5   7      715.28      730.31     16.56 o 
   4   5   7     1745.61     1742.26     24.89 o 
   5   5   7     1886.41     1865.81     27.52 o 
   6   5   7      538.36      613.93     17.01 o 
   7   5   7        0.78        5.17      6.01 o 
  -7   6   7       49.93       62.58      9.10 o 
  -6   6   7      726.33      752.14     17.84 o 
  -5   6   7     2797.03     2825.04     68.62 o 
  -4   6   7      395.58      415.36     21.63 o 
  -3   6   7       13.14       46.00     12.38 o 
  -2   6   7     4990.15     5098.02     76.31 o 
  -1   6   7     5119.99     5224.05     77.47 o 
   0   6   7      671.36      586.50     10.08 o 
   1   6   7     1077.42     1070.85     26.00 o 
   2   6   7     2435.93     2433.17     31.88 o 
   3   6   7     1159.40     1202.29     18.24 o 
   4   6   7     1589.26     1614.40     23.69 o 
   5   6   7       68.00       48.87      6.81 o 
   6   6   7     1224.05     1217.75     24.98 o 
   7   6   7      233.71      251.66     21.87 o 
  -7   7   7      517.90      553.03     20.45 o 
  -6   7   7       51.15       39.07      6.56 o 
  -5   7   7     1142.91     1148.51     28.80 o 
  -4   7   7     1363.70     1370.71     23.33 o 
  -3   7   7     3890.30     3853.13     89.08 o 
  -2   7   7      736.97      780.65     20.10 o 
  -1   7   7     2062.64     1952.08     41.71 o 
   0   7   7      388.36      318.78     10.43 o 
   1   7   7      389.63      390.37     12.91 o 
   2   7   7      310.15      309.15     13.23 o 
   3   7   7      224.26      226.69      7.69 o 
   4   7   7     2747.68     2731.81     34.60 o 
   5   7   7      433.04      411.51     11.78 o 
   6   7   7     1507.57     1414.20     25.60 o 
   7   7   7      566.13      582.71     40.21 o 
  -7   8   7        2.01        5.43      6.69 o 
  -6   8   7      185.71      206.33     11.09 o 
  -5   8   7       63.63       80.67      7.38 o 
  -4   8   7      658.41      660.06     17.67 o 
  -3   8   7      266.31      263.01     10.57 o 
  -2   8   7     1187.03     1221.23     25.89 o 
  -1   8   7       21.08       13.69      4.88 o 
   0   8   7       76.56       88.74     12.95 o 
   1   8   7      716.61      732.13     16.09 o 
   2   8   7     1646.53     1679.25     45.32 o 
   3   8   7      383.29      345.93     10.38 o 
   4   8   7       21.32       23.52      4.92 o 
   5   8   7      106.67       97.84     10.09 o 
   6   8   7       86.31       88.68     10.34 o 
  -7   9   7      445.84      485.61     20.93 o 
  -6   9   7      488.49      522.14     15.66 o 
  -5   9   7        9.68       11.19      5.07 o 
  -4   9   7       41.32       50.52      6.83 o 
  -3   9   7     7384.33     7273.30     90.22 o 
  -2   9   7      952.94      919.20     16.03 o 
  -1   9   7       12.27       19.00      5.79 o 
   0   9   7      700.91      658.32     13.67 o 
   1   9   7     3237.74     3152.05     44.15 o 
   2   9   7     1311.06     1278.55     25.80 o 
   3   9   7      691.32      682.95     19.66 o 
   4   9   7      219.36      196.46     14.85 o 
   5   9   7      777.82      839.07     23.59 o 
   6   9   7      527.03      532.68     19.96 o 
  -6  10   7      277.06      273.35     13.98 o 
  -5  10   7     4283.23     4341.89     64.36 o 
  -4  10   7      446.44      422.81     12.44 o 
  -3  10   7       16.69       25.61      6.63 o 
  -2  10   7     1217.20     1230.08     27.70 o 
  -1  10   7     5511.64     5511.51     71.44 o 
   0  10   7     1016.64      992.19     17.72 o 
   1  10   7     2218.96     2151.30     33.44 o 
   2  10   7      291.86      283.79     13.97 o 
   3  10   7     4263.90     4296.26     66.82 o 
   4  10   7      178.98      203.28     13.19 o 
   5  10   7      473.99      493.70     18.37 o 
   6  10   7      302.58      277.58     28.22 o 
  -6  11   7     1353.96     1359.06     30.49 o 
  -5  11   7       34.93       33.68      7.46 o 
  -4  11   7       10.07        6.04      6.17 o 
  -3  11   7      117.30      104.32      9.94 o 
  -2  11   7      287.92      262.63     15.00 o 
  -1  11   7       31.28       51.71      7.28 o 
   0  11   7        8.59       14.31      4.14 o 
   1  11   7     1265.29     1295.90     25.01 o 
   2  11   7     1101.03     1170.31     26.62 o 
   3  11   7      238.32      261.76     27.88 o 
   4  11   7      187.07      176.33     18.65 o 
   5  11   7      595.68      581.67     35.64 o 
   6  11   7        3.87       -2.14      5.78 o 
  -6  12   7      120.26      131.48     11.52 o 
  -5  12   7       55.18       38.18      7.69 o 
  -4  12   7      599.04      590.58     20.72 o 
  -3  12   7       57.87       40.31     10.53 o 
  -2  12   7      442.08      425.82     13.91 o 
  -1  12   7        2.77       10.47      4.59 o 
   0  12   7      221.35      246.85      9.50 o 
   1  12   7      102.09       90.54      6.94 o 
   2  12   7     1092.47     1088.37     25.82 o 
   3  12   7      747.59      736.70     18.79 o 
   4  12   7       36.88       59.42      8.70 o 
   5  12   7        2.10       -7.04      7.04 o 
   6  12   7      545.47      584.35     18.61 o 
  -6  13   7       86.71       72.40     12.02 o 
  -5  13   7      167.91      152.95     11.75 o 
  -4  13   7     1130.37     1180.76     30.20 o 
  -3  13   7      906.76      918.30     31.35 o 
  -2  13   7      805.87      831.84     20.04 o 
  -1  13   7     2376.87     2389.43     38.04 o 
   0  13   7     2510.05     2547.59     34.82 o 
   1  13   7      210.99      226.38      8.96 o 
   2  13   7      101.16       93.14     10.54 o 
   3  13   7      642.62      716.79     21.25 o 
   4  13   7     1818.72     1844.00     44.72 o 
   5  13   7      191.05      213.33     14.68 o 
   6  13   7      502.21      537.77     18.39 o 
  -6  14   7      635.69      616.08     27.98 o 
  -5  14   7     1005.70      998.04     25.51 o 
  -4  14   7      902.80      866.06     25.84 o 
  -3  14   7      133.21      122.64     11.19 o 
  -2  14   7     3929.43     3950.99     57.22 o 
  -1  14   7     2953.91     2973.94     40.24 o 
   0  14   7     3911.18     3967.20     49.28 o 
   1  14   7     1601.29     1626.48     25.09 o 
   2  14   7      404.11      451.77     16.87 o 
   3  14   7      653.45      658.94     34.36 o 
   4  14   7     1153.75     1127.44     25.00 o 
   5  14   7      118.24      140.67     13.01 o 
  -5  15   7      173.99      164.70     12.57 o 
  -4  15   7      461.96      468.86     19.44 o 
  -3  15   7       78.98       79.22     10.00 o 
  -2  15   7      177.59      220.04     20.41 o 
  -1  15   7      330.55      324.79     14.93 o 
   0  15   7       25.04       19.76      4.96 o 
   1  15   7        6.72       13.78      4.87 o 
   2  15   7     2459.55     2388.38     61.44 o 
   3  15   7       32.36       21.66      7.09 o 
   4  15   7       66.91       52.27      7.60 o 
   5  15   7       30.01       20.63      6.94 o 
  -5  16   7      161.71      180.47     17.35 o 
  -4  16   7       87.14       79.35     10.71 o 
  -3  16   7      313.13      292.65     16.83 o 
  -2  16   7       70.21       60.63      8.72 o 
  -1  16   7      564.13      545.59     16.23 o 
   0  16   7        0.00       -1.78      4.02 o 
   1  16   7      106.44      117.69     10.80 o 
   2  16   7      964.65      986.28     25.75 o 
   3  16   7       17.59       15.79      6.76 o 
   4  16   7      233.86      252.68     13.79 o 
   5  16   7        0.82       -3.23      6.24 o 
  -5  17   7       12.35        6.54      8.56 o 
  -4  17   7      337.10      308.91     18.51 o 
  -3  17   7      772.54      822.66     25.58 o 
  -2  17   7      916.79      881.24     25.25 o 
  -1  17   7        1.30        2.20      4.84 o 
   0  17   7       94.55       99.51      7.66 o 
   1  17   7      984.18     1017.62     26.52 o 
   2  17   7       36.46       47.53      8.32 o 
   3  17   7      457.59      412.17     17.29 o 
   4  17   7        3.42        6.39      6.70 o 
   5  17   7     1110.84     1158.62     27.42 o 
  -4  18   7     1974.24     1973.49     64.89 o 
  -3  18   7      242.10      205.54     15.27 o 
  -2  18   7      363.05      300.12     16.99 o 
  -1  18   7     3282.03     3315.36     45.51 o 
   0  18   7     2558.58     2542.87     36.83 o 
   1  18   7      254.02      249.17     15.33 o 
   2  18   7       91.66       95.78     10.45 o 
   3  18   7     1036.55     1108.61     28.73 o 
   4  18   7     1713.11     1783.10     45.02 o 
  -4  19   7      256.70      255.69     21.92 o 
  -3  19   7      696.70      725.54     24.69 o 
  -2  19   7     1193.66     1182.63     26.77 o 
  -1  19   7      484.01      482.40     16.39 o 
   0  19   7        0.52        7.41      5.71 o 
   1  19   7      403.10      420.72     18.46 o 
   2  19   7      302.19      282.12     16.57 o 
   3  19   7        2.92        2.90      7.01 o 
   4  19   7        3.61        7.91      7.63 o 
  -3  20   7       36.57       24.75     10.46 o 
  -2  20   7      444.93      425.47     17.33 o 
  -1  20   7      433.49      428.94     28.03 o 
   0  20   7      711.28      691.66     39.70 o 
   1  20   7      149.23      149.01     13.07 o 
   2  20   7        1.74       -6.29      6.29 o 
   3  20   7       39.02       22.71      8.25 o 
  -3  21   7      168.39      182.02     15.30 o 
  -2  21   7      937.27      977.19     25.03 o 
  -1  21   7       11.17       11.53      6.66 o 
   0  21   7      380.61      379.98     19.98 o 
   1  21   7      382.23      412.84     19.95 o 
   2  21   7      486.61      503.03     20.01 o 
   3  21   7       55.32       64.52     10.36 o 
  -2  22   7      107.99      106.28     12.00 o 
  -1  22   7      426.39      469.60     17.74 o 
   0  22   7     1303.59     1337.99     40.54 o 
   1  22   7       78.34       76.22     10.88 o 
   2  22   7      125.63      126.80     12.75 o 
   0  23   7      344.98      356.41     23.89 o 
  -7   0   8       84.95       83.17     21.02 o 
  -6   0   8      247.53      250.42     30.16 o 
  -5   0   8      754.95      785.98     44.78 o 
  -4   0   8      124.97      123.73     15.54 o 
  -3   0   8       35.41       48.56      7.94 o 
  -2   0   8     1516.85     1476.97     51.15 o 
  -1   0   8      991.66     1008.03    121.32 o 
   0   0   8     1175.17     1202.69     26.77 o 
   1   0   8     1263.97     1338.12     30.16 o 
   2   0   8     5254.26     5324.91     73.56 o 
   3   0   8     2049.98     2073.07     35.65 o 
   4   0   8       91.78       95.35      9.99 o 
   5   0   8     1018.77     1060.40     30.47 o 
   6   0   8      601.26      706.46     26.54 o 
   7   0   8       98.56       88.71     13.27 o 
  -7   1   8     1170.63     1184.91     58.26 o 
  -6   1   8      317.36      346.40     24.82 o 
  -5   1   8       53.18       45.23     11.30 o 
  -4   1   8     1143.14     1121.92     26.23 o 
  -3   1   8     1032.96     1059.78     15.88 o 
  -2   1   8      202.82      209.62      8.38 o 
  -1   1   8     1331.68     1408.45     54.69 o 
   0   1   8     2432.55     2398.20     29.19 o 
   1   1   8     3505.15     3439.81     42.47 o 
   2   1   8      695.55      658.82     11.44 o 
   3   1   8      140.84      174.65      7.60 o 
   4   1   8     1284.33     1241.15     22.44 o 
   5   1   8       65.76       82.91      7.51 o 
   6   1   8      287.04      299.35     13.70 o 
   7   1   8       81.33      114.10     10.25 o 
  -7   2   8       84.95       93.56     15.97 o 
  -6   2   8      155.17      161.78     18.10 o 
  -5   2   8       47.07       34.50     10.66 o 
  -4   2   8       10.20       10.61      5.93 o 
  -3   2   8        2.12        6.27      3.12 o 
  -2   2   8        8.45        8.50      2.96 o 
  -1   2   8     1348.17     1275.73     21.55 o 
   0   2   8      136.67      116.42      9.04 o 
   1   2   8      595.50      618.58     22.76 o 
   2   2   8       28.65       28.94      4.12 o 
   3   2   8      803.25      809.66     18.45 o 
   4   2   8       18.33       18.85      4.31 o 
   5   2   8      266.40      247.72     12.00 o 
   6   2   8       60.02       93.81     10.20 o 
   7   2   8      351.30      399.86     17.05 o 
  -7   3   8     1108.58     1158.01     42.65 o 
  -6   3   8      245.55      234.88     21.00 o 
  -5   3   8      540.95      491.22     38.61 o 
  -4   3   8     2214.98     2347.44     84.01 o 
  -3   3   8     6351.12     6336.33     63.76 o 
  -2   3   8     2706.94     2813.27     32.21 o 
  -1   3   8     3295.99     3314.58     44.14 o 
   0   3   8      214.15      192.50     10.64 o 
   1   3   8     3824.36     3807.72     42.80 o 
   2   3   8       86.84       83.01      5.42 o 
   3   3   8      338.56      383.48      9.98 o 
   4   3   8     2058.90     1901.35     26.87 o 
   5   3   8     2029.86     2035.53     35.16 o 
   6   3   8      332.41      360.87     14.59 o 
   7   3   8     1003.12     1080.35     24.86 o 
  -7   4   8        0.02        5.93      8.00 o 
  -6   4   8      189.09      151.83     27.42 o 
  -5   4   8     1787.39     1749.71     58.60 o 
  -4   4   8      593.39      547.14     18.50 o 
  -3   4   8      185.40      180.24     10.42 o 
  -2   4   8      130.49      129.49     12.31 o 
  -1   4   8     5087.02     5299.42     66.15 o 
   0   4   8     2919.32     2920.96     34.07 o 
   1   4   8        6.73       37.03     12.08 o 
   2   4   8     1201.64     1194.59     45.86 o 
   3   4   8     3193.11     3127.45     34.56 o 
   4   4   8     1654.11     1636.89     24.35 o 
   5   4   8       91.89      124.83      8.66 o 
   6   4   8       55.41       54.32      7.39 o 
  -7   5   8       98.37       83.46     11.63 o 
  -6   5   8      348.84      329.50     19.71 o 
  -5   5   8      147.37      170.83     14.69 o 
  -4   5   8      802.98      788.78     19.69 o 
  -3   5   8     1568.05     1599.86     29.81 o 
  -2   5   8     3809.34     3820.83     59.89 o 
  -1   5   8       52.48       57.82      5.41 o 
   0   5   8        1.68       10.83      2.81 o 
   1   5   8     1700.39     1700.63     24.84 o 
   2   5   8     2016.78     2045.47     26.19 o 
   3   5   8      214.36      188.36     11.25 o 
   4   5   8       13.92       17.17      4.22 o 
   5   5   8     2544.46     2560.65     34.72 o 
   6   5   8     1051.28     1104.78     45.30 o 
  -7   6   8      157.54      171.25     13.10 o 
  -6   6   8      126.67      118.48     10.56 o 
  -5   6   8        6.83        9.74      5.81 o 
  -4   6   8      629.41      644.08     25.72 o 
  -3   6   8      891.59      890.06     36.68 o 
  -2   6   8      279.05      283.04     12.26 o 
  -1   6   8     1133.42     1155.80     25.57 o 
   0   6   8      919.74      956.98     22.18 o 
   1   6   8      489.31      447.16     14.50 o 
   2   6   8        9.80        6.17      4.60 o 
   3   6   8        1.05        4.71      3.68 o 
   4   6   8      110.46      106.73      7.76 o 
   5   6   8      718.56      682.79     22.85 o 
   6   6   8      415.66      457.96     30.16 o 
  -6   7   8       18.46       31.33      7.23 o 
  -5   7   8        9.33       10.18      5.13 o 
  -4   7   8      786.63      775.25     20.06 o 
  -3   7   8     2729.87     2695.50     41.31 o 
  -2   7   8     3160.13     3108.44     45.16 o 
  -1   7   8       26.67       28.74      6.02 o 
   0   7   8     1125.41     1065.81     21.05 o 
   1   7   8       48.03       67.57      7.21 o 
   2   7   8      458.69      444.89     16.65 o 
   3   7   8        1.37        7.69      5.44 o 
   4   7   8     1250.58     1306.96     45.03 o 
   5   7   8      746.18      715.69     23.61 o 
   6   7   8     1267.16     1383.06     44.10 o 
  -6   8   8     1168.57     1223.16     24.46 o 
  -5   8   8     1191.88     1183.12     26.00 o 
  -4   8   8     1872.42     1866.34     29.27 o 
  -3   8   8        1.25        5.37      4.90 o 
  -2   8   8     2161.11     2132.87     34.67 o 
  -1   8   8     1710.55     1744.05     42.03 o 
   0   8   8     4380.80     4455.61     59.21 o 
   1   8   8       55.14       59.05      7.98 o 
   2   8   8     1647.00     1740.51     32.89 o 
   3   8   8     1691.32     1653.45     43.44 o 
   4   8   8     1206.66     1229.02     28.67 o 
   5   8   8        0.74       17.05      6.83 o 
   6   8   8        1.63       25.06     10.47 o 
  -6   9   8      267.58      297.90     15.74 o 
  -5   9   8        3.73        8.89      6.43 o 
  -4   9   8      808.65      769.10     32.45 o 
  -3   9   8        5.65       12.16      5.19 o 
  -2   9   8     1101.21     1122.77     22.90 o 
  -1   9   8      197.61      224.00     12.95 o 
   0   9   8      155.32      157.32      9.18 o 
   1   9   8     1152.38     1105.60     21.74 o 
   2   9   8     1475.17     1424.71     36.03 o 
   3   9   8       93.53       88.99      9.37 o 
   4   9   8       21.84       24.49      7.07 o 
   5   9   8      217.42      250.55     15.54 o 
   6   9   8      595.38      631.88     27.91 o 
  -6  10   8      153.95      165.21     12.64 o 
  -5  10   8      330.55      290.54     15.07 o 
  -4  10   8      111.16       88.27      9.01 o 
  -3  10   8       65.33       55.07      8.20 o 
  -2  10   8      275.51      247.87     11.84 o 
  -1  10   8       82.20       90.88      7.67 o 
   0  10   8       15.72       22.82      5.21 o 
   1  10   8      289.15      297.47     11.78 o 
   2  10   8      147.14      145.43     19.31 o 
   3  10   8       11.55       13.65      6.26 o 
   4  10   8       27.66        6.06      6.21 o 
   5  10   8        0.01        8.46     11.58 o 
   6  10   8        3.62        1.92      9.89 o 
  -6  11   8      330.96      352.99     18.79 o 
  -5  11   8       36.72       34.00      7.55 o 
  -4  11   8      138.38      124.11     10.38 o 
  -3  11   8      119.19      108.02     12.94 o 
  -2  11   8     1676.42     1645.45     34.67 o 
  -1  11   8      554.05      563.18     15.64 o 
   0  11   8      744.06      753.53     16.40 o 
   1  11   8      112.85      117.60     10.22 o 
   2  11   8     1228.29     1253.54     28.62 o 
   3  11   8      178.43      193.37     15.18 o 
   4  11   8        2.48       13.14      6.62 o 
   5  11   8      807.46      808.82     24.53 o 
   6  11   8      778.84      803.95     25.80 o 
  -6  12   8     1719.32     1717.96     36.08 o 
  -5  12   8     1147.98     1101.72     26.95 o 
  -4  12   8      814.44      849.34     28.58 o 
  -3  12   8        0.59       -4.19      6.34 o 
  -2  12   8      859.81      888.55     23.97 o 
  -1  12   8     2354.80     2302.08     33.31 o 
   0  12   8     2306.76     2313.86     32.86 o 
   1  12   8      376.59      357.52     13.20 o 
   2  12   8      433.15      440.16     21.95 o 
   3  12   8     2365.83     2348.45     72.36 o 
   4  12   8      672.46      672.99     22.00 o 
   5  12   8       10.15        7.42      7.27 o 
  -5  13   8       34.88       23.08      7.72 o 
  -4  13   8       91.70       76.07     10.41 o 
  -3  13   8       11.79       26.07      7.43 o 
  -2  13   8      292.52      300.03     14.01 o 
  -1  13   8       59.11       54.95      7.00 o 
   0  13   8      711.29      709.28     15.86 o 
   1  13   8     1207.84     1266.38     28.86 o 
   2  13   8      484.25      503.71     18.82 o 
   3  13   8       25.41       40.08     13.54 o 
   4  13   8        0.97       -0.44      5.59 o 
   5  13   8      385.19      341.78     37.37 o 
  -5  14   8        0.77       -5.78      6.45 o 
  -4  14   8      188.63      178.00     14.21 o 
  -3  14   8      123.52      121.84     12.78 o 
  -2  14   8       30.06       34.27      6.78 o 
  -1  14   8       24.24       26.76      5.50 o 
   0  14   8      303.24      275.36     13.14 o 
   1  14   8      195.26      231.49     14.14 o 
   2  14   8        6.47        4.41      6.10 o 
   3  14   8       40.86       32.90      7.85 o 
   4  14   8      378.68      377.05     19.79 o 
   5  14   8      430.62      430.45     17.23 o 
  -5  15   8       26.59       27.04      8.18 o 
  -4  15   8      450.63      469.94     20.14 o 
  -3  15   8     1069.91     1002.44     28.11 o 
  -2  15   8     1160.69     1184.80     26.03 o 
  -1  15   8       71.25       75.29      7.23 o 
   0  15   8       50.96       64.15      6.57 o 
   1  15   8      608.67      628.02     37.24 o 
   2  15   8      157.86      182.45     12.99 o 
   3  15   8       52.65       68.55      9.45 o 
   4  15   8      159.88      159.73     12.86 o 
   5  15   8     1033.50     1089.55     27.64 o 
  -5  16   8     1872.49     1909.16     51.37 o 
  -4  16   8     1180.16     1194.52     36.73 o 
  -3  16   8       61.50       78.43     10.44 o 
  -2  16   8      435.41      424.30     17.99 o 
  -1  16   8     3372.90     3312.80     45.28 o 
   0  16   8      173.63      187.79     10.05 o 
   1  16   8      146.67      141.44     12.22 o 
   2  16   8      884.28      855.08     33.63 o 
   3  16   8     1474.54     1541.02     34.88 o 
   4  16   8      559.02      573.81     34.07 o 
  -4  17   8       66.23       41.14     10.87 o 
  -3  17   8     1393.28     1361.58     34.35 o 
  -2  17   8      198.05      183.69     14.86 o 
  -1  17   8       26.63       31.92      6.32 o 
   0  17   8      266.29      237.87     11.23 o 
   1  17   8      660.42      693.57     22.54 o 
   2  17   8       44.48       47.45     11.72 o 
   3  17   8      135.37      147.25     12.82 o 
   4  17   8      238.62      258.51     16.62 o 
  -4  18   8      114.86      120.70     16.33 o 
  -3  18   8       79.80       80.25     11.24 o 
  -2  18   8      322.06      329.00     15.91 o 
  -1  18   8       19.07       22.78      6.04 o 
   0  18   8       37.40       39.14      8.88 o 
   1  18   8        7.07       17.62      7.69 o 
   2  18   8       28.27       21.27      7.54 o 
   3  18   8        0.07       -4.11      6.37 o 
   4  18   8       49.78       48.12     14.19 o 
  -3  19   8      852.36      808.16     26.62 o 
  -2  19   8        3.02        5.35      6.54 o 
  -1  19   8       10.29       17.35      5.89 o 
   0  19   8      706.00      783.35     29.16 o 
   1  19   8      424.18      445.73     24.45 o 
   2  19   8      153.82      153.08     13.10 o 
   3  19   8      688.92      728.06     23.89 o 
  -3  20   8      244.29      296.70     18.57 o 
  -2  20   8      416.45      462.60     17.95 o 
  -1  20   8      545.86      571.55     18.46 o 
   0  20   8       66.14       78.62     10.74 o 
   1  20   8      190.47      213.76     15.42 o 
   2  20   8      230.57      278.39     17.39 o 
  -2  21   8      236.83      242.23     14.66 o 
  -1  21   8       61.89       57.12      8.69 o 
   0  21   8      677.24      740.25     24.77 o 
   1  21   8      475.73      476.21     43.31 o 
   2  21   8      462.94      492.16     20.71 o 
   0  22   8      451.74      454.31     22.51 o 
  -6   1   9      617.31      666.95     32.31 o 
  -5   1   9      265.66      211.12     20.03 o 
  -4   1   9      499.24      556.60     27.14 o 
  -3   1   9      532.76      513.03     13.78 o 
  -2   1   9     1102.52     1101.32     24.52 o 
  -1   1   9       61.61       80.66      6.37 o 
   0   1   9      216.72      231.45     15.65 o 
   1   1   9     1723.25     1752.52     25.75 o 
   2   1   9     2633.69     2527.54     34.71 o 
   3   1   9      326.21      306.82     11.04 o 
   4   1   9       17.05       14.77      4.91 o 
   5   1   9      414.64      350.50     12.58 o 
   6   1   9     1167.13     1182.26     24.95 o 
  -6   2   9      424.48      444.33     26.32 o 
  -5   2   9      174.53      229.46     20.52 o 
  -4   2   9     1371.47     1361.26     31.26 o 
  -3   2   9       17.52       16.17      3.57 o 
  -2   2   9      574.48      562.07     20.27 o 
  -1   2   9      514.05      497.42     12.96 o 
   0   2   9     2324.35     2214.97     40.29 o 
   1   2   9      130.82      124.67      8.00 o 
   2   2   9      146.49      150.51      7.68 o 
   3   2   9       44.33       45.56      4.90 o 
   4   2   9     2257.98     2351.33     31.82 o 
   5   2   9      106.96      130.28      9.10 o 
   6   2   9       32.49       62.00      7.66 o 
  -6   3   9      291.30      320.92     25.53 o 
  -5   3   9       11.49       14.64     10.20 o 
  -4   3   9       65.82       72.57      9.07 o 
  -3   3   9     1712.97     1684.41     37.60 o 
  -2   3   9      403.22      390.03     12.54 o 
  -1   3   9      140.51      161.55      8.38 o 
   0   3   9     2335.52     2270.73     35.60 o 
   1   3   9     1154.85     1106.65     17.30 o 
   2   3   9        8.43       23.14      4.37 o 
   3   3   9      983.77      993.93     17.11 o 
   4   3   9       17.65       22.29      4.48 o 
   5   3   9     2227.40     2250.44     39.64 o 
   6   3   9      259.18      273.36     19.96 o 
  -6   4   9      204.82      204.87     30.85 o 
  -5   4   9      249.38      261.54     21.97 o 
  -4   4   9      373.34      389.66     16.26 o 
  -3   4   9        1.04        0.01      4.61 o 
  -2   4   9        6.17        8.65      3.65 o 
  -1   4   9      682.32      630.16     23.48 o 
   0   4   9       31.69       28.96      3.83 o 
   1   4   9       13.55       24.64      3.91 o 
   2   4   9       23.22       22.52      6.10 o 
   3   4   9      332.84      306.77     10.81 o 
   4   4   9       17.00       17.24      6.40 o 
   5   4   9      456.65      442.35     21.25 o 
   6   4   9      152.72      139.92     29.02 o 
  -6   5   9      420.30      413.27     27.13 o 
  -5   5   9      106.67       94.81     15.02 o 
  -4   5   9      255.14      284.25     16.38 o 
  -3   5   9        6.50       11.60      5.29 o 
  -2   5   9     3381.60     3414.78     40.98 o 
  -1   5   9      621.84      616.22     23.35 o 
   0   5   9      125.87      129.85      8.41 o 
   1   5   9        5.68        5.20      4.87 o 
   2   5   9      661.79      622.93     18.40 o 
   3   5   9       13.40       22.52      6.36 o 
   4   5   9      138.71      148.19     13.71 o 
   5   5   9      477.23      446.70     17.70 o 
   6   5   9      948.93      938.56     33.30 o 
  -6   6   9      126.10      150.44     13.80 o 
  -5   6   9     1118.00     1144.86     39.46 o 
  -4   6   9     1298.30     1285.87     31.46 o 
  -3   6   9     1074.61     1017.89     43.20 o 
  -2   6   9       90.66       80.94      8.85 o 
  -1   6   9     1466.84     1485.90     31.17 o 
   0   6   9      162.33      179.73     10.95 o 
   1   6   9      620.47      614.24     33.59 o 
   2   6   9      364.83      375.54     22.10 o 
   3   6   9      271.53      279.00     20.73 o 
   4   6   9     1127.66     1032.79     34.15 o 
   5   6   9      872.64      994.58     26.62 o 
   6   6   9      150.83      156.68     16.53 o 
  -6   7   9      332.06      350.60     26.64 o 
  -5   7   9       37.30       36.28      7.38 o 
  -4   7   9      219.45      285.08     16.97 o 
  -3   7   9     2335.96     2301.93     39.04 o 
  -2   7   9      155.26      153.34     11.24 o 
  -1   7   9      211.70      208.07     17.09 o 
   0   7   9        4.71        8.30      4.21 o 
   1   7   9       26.39       33.75      6.22 o 
   2   7   9      460.81      451.76     15.19 o 
   3   7   9      809.72      881.40     25.66 o 
   4   7   9      142.95      156.54     15.25 o 
   5   7   9      536.33      548.12     19.94 o 
   6   7   9      368.63      379.03     57.35 o 
  -6   8   9        1.39       -5.82      8.26 o 
  -5   8   9      150.13      171.53     11.97 o 
  -4   8   9        1.49       -5.05      5.05 o 
  -3   8   9      414.42      444.32     14.45 o 
  -2   8   9       20.24       29.07      6.79 o 
  -1   8   9        9.27       11.31      5.71 o 
   0   8   9      275.64      285.33     16.03 o 
   1   8   9        7.99       -0.17      4.26 o 
   2   8   9      410.99      462.04     19.82 o 
   3   8   9       27.06       47.51      9.17 o 
   4   8   9      273.07      249.54     16.06 o 
   5   8   9      115.35      133.19     12.22 o 
   6   8   9       30.73       70.15     12.94 o 
  -6   9   9      336.05      367.89     29.73 o 
  -5   9   9       42.31       43.77      8.07 o 
  -4   9   9      224.82      209.39     12.81 o 
  -3   9   9      912.27      825.38     31.30 o 
  -2   9   9      105.93      117.59     10.55 o 
  -1   9   9      122.40      121.70     15.39 o 
   0   9   9       27.57       32.39      5.89 o 
   1   9   9      981.37      967.29     20.87 o 
   2   9   9      354.12      405.21     18.73 o 
   3   9   9      192.01      210.71     21.93 o 
   4   9   9       16.94        4.21      8.75 o 
   5   9   9      354.53      407.50     18.88 o 
  -6  10   9      460.66      491.78     24.40 o 
  -5  10   9     2401.05     2476.04     62.99 o 
  -4  10   9      257.84      266.25     14.71 o 
  -3  10   9       91.74       86.32      9.71 o 
  -2  10   9       37.58       39.00      6.41 o 
  -1  10   9     5386.55     5348.51     82.04 o 
   0  10   9      522.68      522.40     18.27 o 
   1  10   9        7.99       11.86      5.11 o 
   2  10   9      587.71      553.75     18.61 o 
   3  10   9     4125.49     4092.57    126.35 o 
   4  10   9      121.33      147.18     12.63 o 
   5  10   9      425.51      440.98     19.31 o 
  -5  11   9      295.39      292.88     16.00 o 
  -4  11   9       55.72       60.18     12.10 o 
  -3  11   9      402.42      421.65     21.39 o 
  -2  11   9      759.67      746.46     24.60 o 
  -1  11   9       52.34       58.52      7.28 o 
   0  11   9      174.63      170.03     10.38 o 
   1  11   9      813.46      797.40     19.19 o 
   2  11   9      131.95      156.94     14.05 o 
   3  11   9       19.18        8.36      7.77 o 
   4  11   9       59.47       83.84     28.06 o 
   5  11   9      206.35      236.57     20.39 o 
  -5  12   9      189.22      200.67     19.46 o 
  -4  12   9       19.50       21.66      7.37 o 
  -3  12   9      294.95      296.87     16.50 o 
  -2  12   9      327.51      278.14     15.80 o 
  -1  12   9       11.24       18.08      5.04 o 
   0  12   9       57.57       67.31     14.84 o 
   1  12   9      970.85     1060.15     22.87 o 
   2  12   9      113.07      118.23     11.45 o 
   3  12   9       22.47       25.28      7.45 o 
   4  12   9       73.55       92.29     11.00 o 
   5  12   9       88.44      117.49     13.05 o 
  -5  13   9        0.64       15.35      7.70 o 
  -4  13   9      158.86      182.02     14.38 o 
  -3  13   9      308.60      341.93     18.06 o 
  -2  13   9       21.26       20.75      6.23 o 
  -1  13   9     1244.11     1293.87     26.58 o 
   0  13   9       11.77        9.44      5.63 o 
   1  13   9      418.38      440.52     17.48 o 
   2  13   9       13.01       27.45      7.64 o 
   3  13   9      493.84      608.47     21.24 o 
   4  13   9      260.75      295.73     27.27 o 
   5  13   9       32.24       27.29     11.58 o 
  -5  14   9     1568.73     1724.57     56.92 o 
  -4  14   9      406.89      372.88     19.78 o 
  -3  14   9      451.60      451.34     18.86 o 
  -2  14   9      492.85      463.73     16.07 o 
  -1  14   9      634.26      687.93     16.86 o 
   0  14   9      297.01      267.63     13.15 o 
   1  14   9       14.80       11.98      6.82 o 
   2  14   9     2751.42     2728.05     50.48 o 
   3  14   9     2012.02     2030.61     41.72 o 
   4  14   9     1174.93     1187.93     47.35 o 
  -4  15   9      449.64      466.63     23.17 o 
  -3  15   9      238.19      241.64     16.13 o 
  -2  15   9     1564.05     1551.47     31.24 o 
  -1  15   9       71.76       89.89      7.94 o 
   0  15   9     1017.89     1079.80     22.48 o 
   1  15   9      129.87      150.14     19.54 o 
   2  15   9     1507.61     1529.67     35.05 o 
   3  15   9        5.37        5.01      6.91 o 
   4  15   9       58.71       74.95     13.68 o 
  -4  16   9       21.71       11.48     10.87 o 
  -3  16   9       12.45       13.24      7.77 o 
  -2  16   9      424.34      426.80     23.87 o 
  -1  16   9       17.12       12.85      5.80 o 
   0  16   9        0.27        6.59      5.10 o 
   1  16   9      300.01      291.77     19.66 o 
   2  16   9       15.05       21.09      7.81 o 
   3  16   9       69.64       52.86      9.66 o 
   4  16   9       69.93       78.27     16.83 o 
  -4  17   9      326.54      329.42     24.53 o 
  -3  17   9      293.42      262.02     17.12 o 
  -2  17   9      517.35      513.64     22.42 o 
  -1  17   9       97.27       95.20      8.37 o 
   0  17   9      389.46      427.78     19.75 o 
   1  17   9      123.94      147.59     13.08 o 
   2  17   9      431.37      445.63     18.98 o 
   3  17   9       96.90      110.64     12.13 o 
  -3  18   9        3.04       -3.95      7.20 o 
  -2  18   9      148.88      149.32     11.95 o 
  -1  18   9       44.78       42.81      7.08 o 
   0  18   9      750.93      782.79     25.13 o 
   1  18   9      186.28      201.16     16.29 o 
   2  18   9       72.41       57.87     12.41 o 
   3  18   9      250.40      271.47     17.17 o 
  -2  19   9     1581.25     1654.46     34.06 o 
  -1  19   9       10.51       13.51      6.25 o 
   0  19   9      104.59       99.05     11.90 o 
   1  19   9      314.06      277.44     23.93 o 
   2  19   9      197.16      226.13     21.10 o 
  -1  20   9      295.91      261.21     14.81 o 
   0  20   9       30.05       11.91      8.37 o 
   1  20   9       43.28       47.17      9.82 o 
  -6   0  10      244.02      213.86     31.07 o 
  -5   0  10     2065.59     1988.27     83.63 o 
  -4   0  10     1110.64     1039.15     55.75 o 
  -3   0  10      165.49      201.73     28.81 o 
  -2   0  10      122.21      172.43     10.78 o 
  -1   0  10      749.96      814.07     20.15 o 
   0   0  10        8.84        9.42      4.93 o 
   1   0  10      189.25      280.78     31.99 o 
   2   0  10      447.43      417.94     16.78 o 
   3   0  10     2603.81     2674.03     44.60 o 
   4   0  10      590.20      580.51     21.67 o 
   5   0  10     1027.16     1149.83     44.10 o 
   6   0  10      277.99      307.68     38.16 o 
  -6   1  10       89.92       94.79     16.62 o 
  -5   1  10      118.11      122.46     17.59 o 
  -4   1  10       48.01       47.75     12.60 o 
  -3   1  10     1885.75     1992.18     33.86 o 
  -2   1  10       94.55       80.30      5.72 o 
  -1   1  10      357.98      350.50     22.17 o 
   0   1  10     1036.34      990.32     16.80 o 
   1   1  10     2694.65     2746.11     37.05 o 
   2   1  10     1284.02     1208.47     21.21 o 
   3   1  10     1134.65     1201.83     24.34 o 
   4   1  10      225.05      218.29     10.75 o 
   5   1  10      362.56      388.57     13.59 o 
   6   1  10       86.23       84.18     12.85 o 
  -6   2  10       14.45        1.43     10.47 o 
  -5   2  10       28.47       23.05     13.02 o 
  -4   2  10      151.14      161.97     28.56 o 
  -3   2  10      668.62      626.94     28.09 o 
  -2   2  10      193.13      185.89      9.50 o 
  -1   2  10        6.64        7.22      3.30 o 
   0   2  10      808.06      798.14     14.66 o 
   1   2  10       48.06       58.09      5.20 o 
   2   2  10        8.17       19.68      4.49 o 
   3   2  10       15.76       23.97      5.56 o 
   4   2  10      676.15      632.45     19.53 o 
   5   2  10       91.63      120.64     13.39 o 
   6   2  10       29.24       31.07     12.34 o 
  -6   3  10      372.27      353.47     27.63 o 
  -5   3  10       79.91       92.91     15.83 o 
  -4   3  10       31.89       56.81     12.76 o 
  -3   3  10     1405.77     1401.97     40.83 o 
  -2   3  10      421.25      452.73     10.67 o 
  -1   3  10       55.66       53.75      5.50 o 
   0   3  10      155.31      106.50     12.80 o 
   1   3  10     6538.91     6300.52     77.67 o 
   2   3  10     1766.59     1810.84     34.78 o 
   3   3  10      441.74      427.27     24.68 o 
   4   3  10       66.38       44.85      7.85 o 
   5   3  10      801.35      838.62     28.95 o 
   6   3  10       12.09       17.75     12.57 o 
  -6   4  10      472.24      536.43     30.20 o 
  -5   4  10     1208.98     1258.57     45.40 o 
  -4   4  10     1330.11     1336.31     70.73 o 
  -3   4  10        0.26        3.99      5.06 o 
  -2   4  10      337.00      354.24      9.97 o 
  -1   4  10     1730.20     1699.25     32.56 o 
   0   4  10      334.61      395.98     12.24 o 
   1   4  10       33.31       59.32     10.43 o 
   2   4  10      165.95      129.65     11.71 o 
   3   4  10     1834.46     1700.33     40.80 o 
   4   4  10     1844.17     1877.63     37.76 o 
   5   4  10       28.25       43.79     10.43 o 
  -6   5  10       18.08       10.28     11.31 o 
  -5   5  10       31.87       29.81     12.27 o 
  -4   5  10      497.91      542.65     39.90 o 
  -3   5  10      231.64      256.35     19.19 o 
  -2   5  10      352.00      370.66     33.97 o 
  -1   5  10      864.54      913.74     17.22 o 
   0   5  10      796.63      819.18     20.05 o 
   1   5  10        4.67        2.35      5.21 o 
   2   5  10      354.52      354.57     15.95 o 
   3   5  10        2.00       15.36     19.42 o 
   4   5  10       15.87       60.60      8.78 o 
   5   5  10      709.98      725.49     22.80 o 
  -6   6  10        1.13       13.15     13.71 o 
  -5   6  10      194.10      215.40     21.62 o 
  -4   6  10      726.66      717.53     30.40 o 
  -3   6  10       13.31       15.82      6.00 o 
  -2   6  10      267.82      291.83     25.89 o 
  -1   6  10        7.21        1.96      4.89 o 
   0   6  10     1905.75     1924.87     32.37 o 
   1   6  10       24.89       38.57      8.66 o 
   2   6  10        0.35       -3.47      5.64 o 
   3   6  10       13.08        3.02      6.76 o 
   4   6  10      658.70      668.60     21.40 o 
   5   6  10       51.57       65.34     17.45 o 
  -5   7  10       32.96       25.73     12.27 o 
  -4   7  10      524.83      525.06     20.67 o 
  -3   7  10      761.88      760.35     24.54 o 
  -2   7  10      427.84      393.93     16.15 o 
  -1   7  10        1.46        5.06      4.83 o 
   0   7  10     1172.21     1139.37     38.42 o 
   1   7  10      879.97      865.97     22.61 o 
   2   7  10     1520.27     1463.08     37.42 o 
   3   7  10      848.63      953.88     43.41 o 
   4   7  10      136.29      115.51     11.22 o 
   5   7  10      339.54      363.53     18.94 o 
  -5   8  10      675.52      674.07     24.24 o 
  -4   8  10      980.79     1003.64     42.08 o 
  -3   8  10      258.70      210.23     13.13 o 
  -2   8  10     2221.16     2154.45     58.74 o 
  -1   8  10      951.37      956.69     21.58 o 
   0   8  10     1559.69     1468.89     60.47 o 
   1   8  10      380.18      430.23     14.16 o 
   2   8  10     1402.86     1370.00     36.65 o 
   3   8  10     2221.24     2083.50     48.74 o 
   4   8  10     2055.78     2112.49     42.73 o 
   5   8  10        0.96       12.56      7.80 o 
  -5   9  10        0.54        1.84      7.82 o 
  -4   9  10      883.13      825.59     26.20 o 
  -3   9  10      340.80      356.11     18.02 o 
  -2   9  10      448.73      449.04     17.62 o 
  -1   9  10       30.30       46.12      6.86 o 
   0   9  10       98.08      148.32     10.05 o 
   1   9  10       12.68       27.96      5.97 o 
   2   9  10      477.46      466.34     21.02 o 
   3   9  10       70.15       67.68     10.99 o 
   4   9  10      610.44      645.15     35.20 o 
   5   9  10      300.05      290.69     17.53 o 
  -5  10  10        3.45       -5.16      6.58 o 
  -4  10  10      175.42      142.08     11.55 o 
  -3  10  10      215.58      203.06     19.03 o 
  -2  10  10        6.74        4.03      6.21 o 
  -1  10  10      321.05      313.01     28.00 o 
   0  10  10        0.66       10.60      5.48 o 
   1  10  10       12.96       10.21      5.37 o 
   2  10  10       37.83       46.64      8.51 o 
   3  10  10       11.83        8.80      7.91 o 
   4  10  10        1.03       14.66      8.78 o 
   5  10  10       51.98       61.68     10.49 o 
  -5  11  10       19.00        9.10      7.49 o 
  -4  11  10      448.30      468.93     18.69 o 
  -3  11  10       34.55       26.53      6.83 o 
  -2  11  10      294.09      309.20     23.74 o 
  -1  11  10       32.46       18.61      6.07 o 
   0  11  10      642.38      639.35     20.89 o 
   1  11  10       97.53       83.19     12.39 o 
   2  11  10     2444.47     2443.73     63.98 o 
   3  11  10       55.91       77.34     12.04 o 
   4  11  10       23.31       23.46     11.42 o 
  -5  12  10     1185.46     1199.04     34.63 o 
  -4  12  10      577.22      580.24     25.00 o 
  -3  12  10       11.40       15.01      6.66 o 
  -2  12  10      310.08      318.85     15.17 o 
  -1  12  10      952.81      934.84     22.73 o 
   0  12  10     2619.72     2661.51     43.08 o 
   1  12  10        0.76        3.10      6.29 o 
   2  12  10      516.88      576.14     20.53 o 
   3  12  10     2323.99     2255.24     69.71 o 
   4  12  10     2171.13     2178.21     67.86 o 
  -4  13  10       16.21       19.99      7.93 o 
  -3  13  10     1005.20      979.81     28.20 o 
  -2  13  10      804.01      790.38     24.29 o 
  -1  13  10      215.22      217.81     12.81 o 
   0  13  10        1.68        7.42      5.97 o 
   1  13  10      769.53      771.88     23.53 o 
   2  13  10     1490.99     1477.85     34.48 o 
   3  13  10      134.24      158.69     13.27 o 
   4  13  10      410.52      430.12     20.99 o 
  -4  14  10        1.27        4.00      7.45 o 
  -3  14  10        7.05        1.27      7.00 o 
  -2  14  10       73.98       79.86      9.17 o 
  -1  14  10        1.73        4.03      6.12 o 
   0  14  10      742.90      785.08     20.94 o 
   1  14  10      195.82      190.02     13.80 o 
   2  14  10      299.69      326.09     18.23 o 
   3  14  10      141.31      136.73     12.77 o 
   4  14  10      269.65      255.95     17.15 o 
  -4  15  10      289.87      287.11     47.75 o 
  -3  15  10       97.55       99.04     11.90 o 
  -2  15  10      195.28      238.81     12.32 o 
  -1  15  10       13.92       25.74      6.23 o 
   0  15  10       43.35       36.56     11.42 o 
   1  15  10      680.24      692.32     23.11 o 
   2  15  10      237.75      306.09     24.47 o 
   3  15  10       67.92       90.26     16.97 o 
  -3  16  10      183.07      173.45     14.64 o 
  -2  16  10      423.58      446.56     15.38 o 
  -1  16  10     1352.62     1347.83     25.94 o 
   0  16  10       57.41       76.42     10.73 o 
   1  16  10      100.86      122.83     12.38 o 
   2  16  10      203.89      183.09     16.33 o 
   3  16  10     1436.64     1503.05     38.15 o 
  -3  17  10     1077.22     1140.94     32.40 o 
  -2  17  10      327.31      361.78     17.12 o 
  -1  17  10       27.66       32.31      6.95 o 
   0  17  10        3.52        3.85      7.30 o 
   1  17  10     1226.87     1286.63     33.28 o 
   2  17  10      152.45      178.24     23.05 o 
  -2  18  10       39.46       50.51      8.80 o 
  -1  18  10        0.07       -3.90      5.67 o 
   0  18  10      208.27      191.98     15.23 o 
   1  18  10        3.11        4.08      7.96 o 
   2  18  10      117.53      147.32     17.38 o 
  -1  19  10      280.52      301.76     19.05 o 
   0  19  10      276.02      333.71     19.66 o 
  -5   1  11        3.33        1.40     10.97 o 
  -4   1  11      499.17      524.21     28.75 o 
  -3   1  11      290.19      305.54     16.51 o 
  -2   1  11      651.64      644.81     14.14 o 
  -1   1  11      196.44      150.27      6.85 o 
   0   1  11      786.60      760.28     26.38 o 
   1   1  11     1577.28     1499.47     26.61 o 
   2   1  11     2794.17     2708.70     45.17 o 
   3   1  11      175.92      148.32     12.94 o 
   4   1  11      707.72      673.11     24.53 o 
  -5   2  11     1030.51     1046.09     42.00 o 
  -4   2  11      528.30      540.81     29.24 o 
  -3   2  11      127.17      125.17      9.66 o 
  -2   2  11     1047.46     1043.57     17.84 o 
  -1   2  11      158.45      188.98      8.47 o 
   0   2  11     1039.61     1030.00     55.47 o 
   1   2  11      483.01      531.18     42.73 o 
   2   2  11     3479.71     3406.75    128.30 o 
   3   2  11     1492.72     1448.55     48.21 o 
   4   2  11      829.75      872.09     23.93 o 
   5   2  11       40.13       25.39      9.33 o 
  -5   3  11        1.37       -5.23     11.20 o 
  -4   3  11       81.38       88.49     17.36 o 
  -3   3  11      183.52      193.85     11.87 o 
  -2   3  11        2.29        8.61      4.63 o 
  -1   3  11       10.62        6.78      4.23 o 
   0   3  11      394.91      422.45     21.30 o 
   1   3  11     1512.35     1421.98     25.97 o 
   2   3  11       59.25       79.87     18.50 o 
   3   3  11        0.05       23.63      8.12 o 
   4   3  11        8.84        7.27      6.58 o 
   5   3  11      324.09      343.35     21.52 o 
  -5   4  11        0.22        2.14     10.60 o 
  -4   4  11       59.98       33.07     12.59 o 
  -3   4  11       10.19        3.49      5.41 o 
  -2   4  11      558.05      541.81     16.92 o 
  -1   4  11      205.76      200.49     10.68 o 
   0   4  11       96.39      100.13      7.31 o 
   1   4  11        0.40       -3.93      5.51 o 
   2   4  11       37.68       66.05     11.91 o 
   3   4  11      618.60      623.86     23.62 o 
   4   4  11       37.40       45.68     15.08 o 
   5   4  11      126.45      106.36     13.94 o 
  -5   5  11       33.28       33.22     13.56 o 
  -4   5  11     1503.20     1542.96     54.88 o 
  -3   5  11      749.59      743.94     24.01 o 
  -2   5  11     1790.38     1671.86     70.38 o 
  -1   5  11      102.46      112.48     10.41 o 
   0   5  11     1748.39     1770.57     31.11 o 
   1   5  11     1260.44     1195.65     27.63 o 
   2   5  11     1095.58     1014.49     42.32 o 
   3   5  11       10.88       23.23      8.12 o 
   4   5  11      761.01      765.30     31.07 o 
   5   5  11      742.64      721.11     33.82 o 
  -5   6  11     1097.45     1156.70     45.55 o 
  -4   6  11      371.84      357.88     45.47 o 
  -3   6  11        0.64        9.64      6.09 o 
  -2   6  11     1438.00     1489.25     33.54 o 
  -1   6  11     4750.64     4771.75     90.32 o 
   0   6  11     1270.25     1208.92     30.74 o 
   1   6  11      170.96      174.63     25.22 o 
   2   6  11     1326.72     1238.88     63.29 o 
   3   6  11     2347.00     2286.44     57.12 o 
   4   6  11      370.16      359.78     25.82 o 
   5   6  11        3.47       24.93      8.19 o 
  -5   7  11        0.63       13.06     11.63 o 
  -4   7  11      160.38      144.33     13.38 o 
  -3   7  11     1123.43     1183.86     43.47 o 
  -2   7  11        4.87        8.35      6.70 o 
  -1   7  11      119.37      102.79     11.01 o 
   0   7  11       17.95       34.43      6.85 o 
   1   7  11     1700.67     1715.82     31.16 o 
   2   7  11       23.34       32.46      8.98 o 
   3   7  11        5.18       19.04      8.56 o 
   4   7  11      337.69      343.81     31.53 o 
   5   7  11      259.39      317.32     19.45 o 
  -5   8  11       83.13       79.39     16.53 o 
  -4   8  11       60.17       63.95     10.60 o 
  -3   8  11       36.41       33.60      7.48 o 
  -2   8  11       20.93       21.42      7.51 o 
  -1   8  11      310.70      370.11     15.43 o 
   0   8  11     1018.72      897.44     24.53 o 
   1   8  11     1045.91     1052.56     23.48 o 
   2   8  11       14.16       10.51      7.87 o 
   3   8  11       37.46       44.80      9.76 o 
   4   8  11       86.85      109.81     13.73 o 
  -4   9  11       13.86       23.03     12.97 o 
  -3   9  11     1517.80     1465.60     31.30 o 
  -2   9  11      114.11      127.23     12.02 o 
  -1   9  11     1130.43     1146.14     25.26 o 
   0   9  11      308.77      308.43     14.26 o 
   1   9  11      795.56      747.88     27.72 o 
   2   9  11      332.92      313.02     16.61 o 
   3   9  11        7.91       40.46     12.57 o 
   4   9  11       33.00       23.29      9.68 o 
  -4  10  11      650.49      639.87     24.38 o 
  -3  10  11        0.30       11.10      7.51 o 
  -2  10  11        9.18       -0.78      6.66 o 
  -1  10  11     2032.34     1973.31     35.53 o 
   0  10  11      690.91      714.14     19.49 o 
   1  10  11        6.03       16.05      7.17 o 
   2  10  11      287.30      219.35     14.75 o 
   3  10  11     3217.79     3166.04     67.82 o 
   4  10  11      170.60      197.80     17.61 o 
  -4  11  11       87.69       70.33     11.33 o 
  -3  11  11       76.16       86.92     11.01 o 
  -2  11  11      126.46      149.22     14.38 o 
  -1  11  11       11.75       16.08      5.63 o 
   0  11  11      377.80      371.80     16.03 o 
   1  11  11     1215.35     1232.32     30.73 o 
   2  11  11      604.19      651.06     22.27 o 
   3  11  11       24.16       50.40      9.37 o 
   4  11  11      150.91      151.87     27.65 o 
  -4  12  11        0.85        3.46      8.20 o 
  -3  12  11        8.42        0.84      7.19 o 
  -2  12  11        2.68        1.84      7.45 o 
  -1  12  11      552.39      544.50     38.32 o 
   0  12  11        8.41       14.81      6.45 o 
   1  12  11       21.89       18.27      7.57 o 
   2  12  11       57.85       47.58      9.13 o 
   3  12  11      138.40      147.57     13.49 o 
  -3  13  11      594.44      673.20     23.91 o 
  -2  13  11        2.77       -2.21      6.46 o 
  -1  13  11      184.06      159.14     11.99 o 
   0  13  11      912.20      887.91     22.82 o 
   1  13  11     1182.13     1232.38     31.54 o 
   2  13  11        4.76        1.79      7.47 o 
   3  13  11       98.53      122.17     12.59 o 
  -3  14  11       35.48       45.16     11.43 o 
  -2  14  11      775.69      745.79     25.10 o 
  -1  14  11      859.34      930.62     24.13 o 
   0  14  11      314.81      280.39     17.31 o 
   1  14  11      300.24      308.90     17.81 o 
   2  14  11      253.65      251.51     16.68 o 
   3  14  11      412.71      435.27     33.45 o 
  -2  15  11      141.12      157.42     12.38 o 
  -1  15  11       32.94       33.02      8.20 o 
   0  15  11      882.59      896.96     27.33 o 
   1  15  11      321.96      340.30     19.25 o 
   2  15  11     1238.70     1172.72     31.61 o 
  -2  16  11        4.77        7.15      7.12 o 
  -1  16  11      272.32      265.93     15.22 o 
   0  16  11      165.35      150.42     22.74 o 
   1  16  11        0.07        1.20      7.70 o 
  -1  17  11       40.91       35.21      9.87 o 
   0  17  11      480.08      468.96     21.18 o 
  -5   0  12     1575.11     1760.70     82.71 o 
  -4   0  12      822.50      738.00     49.81 o 
  -3   0  12      767.78      823.46     52.09 o 
  -2   0  12     1792.89     1718.72     35.73 o 
  -1   0  12     2120.40     2093.67     63.05 o 
   0   0  12      524.92      456.96     28.10 o 
   1   0  12       11.82      142.12     24.22 o 
   2   0  12      899.34      758.57     38.39 o 
   3   0  12     2718.82     2692.46     85.45 o 
  -5   1  12        0.14        3.88     12.74 o 
  -4   1  12      173.75      182.40     21.62 o 
  -3   1  12      920.18      897.48     38.61 o 
  -2   1  12       15.35       13.78      5.43 o 
  -1   1  12        0.10        8.12      4.51 o 
   0   1  12     1003.05      963.17     22.70 o 
   1   1  12     2459.67     2309.65     85.55 o 
   2   1  12      572.62      482.93     18.54 o 
   3   1  12      162.26      197.41     24.22 o 
  -5   2  12       40.41       38.98     14.12 o 
  -4   2  12       47.63       48.08     14.03 o 
  -3   2  12       57.85       26.50     12.93 o 
  -2   2  12        9.90        5.66      8.38 o 
  -1   2  12       33.42       37.15      5.50 o 
   0   2  12       29.61       42.54      6.16 o 
   1   2  12      261.89      218.01     11.38 o 
   2   2  12      286.14      286.60     45.70 o 
   3   2  12       10.53       10.51     12.80 o 
  -4   3  12      176.89      193.77     22.16 o 
  -3   3  12      719.32      738.43     33.18 o 
  -2   3  12     1542.81     1442.64     76.97 o 
  -1   3  12       39.88       22.79      5.26 o 
   0   3  12        2.17       11.54      4.95 o 
   1   3  12     1960.61     1891.69     32.20 o 
   2   3  12      208.27      262.74     19.71 o 
   3   3  12       36.97       48.19      9.55 o 
   4   3  12      134.38      124.59     13.39 o 
  -4   4  12      257.52      250.36     24.06 o 
  -3   4  12      314.19      344.99     21.11 o 
  -2   4  12     1168.29     1238.58     33.11 o 
  -1   4  12     3540.34     3451.27     41.81 o 
   0   4  12     1859.33     1828.59     37.76 o 
   1   4  12        6.58       14.24      8.09 o 
   2   4  12      197.91      179.78     14.90 o 
   3   4  12      481.86      447.85     20.94 o 
   4   4  12      520.00      604.11     33.82 o 
  -4   5  12      688.35      731.59     36.30 o 
  -3   5  12      934.16      934.58     35.95 o 
  -2   5  12      388.68      428.45     42.87 o 
  -1   5  12        1.81       -2.56      5.29 o 
   0   5  12      282.30      283.91     13.70 o 
   1   5  12       99.57       84.17     13.16 o 
   2   5  12      389.71      449.95     20.56 o 
   3   5  12       27.95        8.45      8.00 o 
   4   5  12       76.93      100.53     12.88 o 
  -4   6  12        3.41        8.18     11.90 o 
  -3   6  12        0.01        2.38      6.39 o 
  -2   6  12       62.78       77.25     10.55 o 
  -1   6  12      452.18      483.41     22.56 o 
   0   6  12        7.28       10.81      5.65 o 
   1   6  12        0.54        0.00      4.47 o 
   2   6  12      145.83      178.10     17.82 o 
   3   6  12       58.19       76.55     11.63 o 
   4   6  12       86.55      111.26     35.19 o 
  -4   7  12      156.12      166.93     15.13 o 
  -3   7  12     1082.88     1086.06     26.58 o 
  -2   7  12      484.82      434.44     26.98 o 
  -1   7  12       25.11       51.10     10.16 o 
   0   7  12      828.38      813.66     20.92 o 
   1   7  12      795.84      824.26     20.90 o 
   2   7  12      367.38      373.61     21.71 o 
   3   7  12       20.67       43.77     11.88 o 
   4   7  12      287.95      285.45     20.23 o 
  -4   8  12      123.52      120.84     13.33 o 
  -3   8  12      178.00      147.26     17.94 o 
  -2   8  12     1664.53     1691.82     42.73 o 
  -1   8  12     2060.09     2053.87     43.01 o 
   0   8  12     1114.37     1097.77     62.59 o 
   1   8  12      242.86      239.07     25.65 o 
   2   8  12      857.83      821.26     29.00 o 
   3   8  12      394.99      419.08     33.36 o 
  -4   9  12      647.29      641.27     25.08 o 
  -3   9  12      128.20      133.92     11.61 o 
  -2   9  12      144.31      156.33     11.77 o 
  -1   9  12        0.35       -4.29      5.73 o 
   0   9  12      827.97      768.05     23.90 o 
   1   9  12      213.32      190.59     16.16 o 
   2   9  12      188.93      191.71     14.22 o 
   3   9  12        1.43       -0.08      8.20 o 
  -3  10  12       34.48       28.35      8.15 o 
  -2  10  12      213.12      198.40     12.88 o 
  -1  10  12      104.42       95.17      9.72 o 
   0  10  12       12.81       13.58      6.73 o 
   1  10  12        0.59        0.55      6.68 o 
   2  10  12       46.89       37.33      9.01 o 
   3  10  12       89.41       64.84     11.90 o 
  -3  11  12      419.10      430.97     17.85 o 
  -2  11  12      209.57      250.01     14.42 o 
  -1  11  12       51.51       56.02      8.33 o 
   0  11  12     2357.54     2393.32     41.60 o 
   1  11  12      389.98      411.05     19.37 o 
   2  11  12      851.62      869.72     40.85 o 
   3  11  12        3.01        5.88      7.81 o 
  -3  12  12       30.35       34.42      9.50 o 
  -2  12  12      519.25      572.16     19.73 o 
  -1  12  12      884.64      887.97     28.67 o 
   0  12  12     1241.15     1305.89     40.10 o 
   1  12  12        6.30        9.80     11.05 o 
   2  12  12      802.76      883.37     26.99 o 
  -2  13  12       32.23       20.46      7.64 o 
  -1  13  12      386.31      372.14     22.97 o 
   0  13  12     1177.79     1234.81     32.42 o 
   1  13  12     1048.56     1048.20     29.69 o 
   2  13  12      194.08      218.93     18.21 o 
  -1  14  12        0.49        5.08      6.85 o 
   0  14  12      570.87      557.66     30.23 o 
   1  14  12      278.68      268.27     17.77 o 
  -4   1  13      405.41      432.75     35.64 o 
  -3   1  13      317.15      269.19     25.00 o 
  -2   1  13       34.46       43.35      9.48 o 
  -1   1  13       21.87       33.11      5.78 o 
   0   1  13      742.31      722.13     20.33 o 
   1   1  13      291.13      290.92     14.85 o 
   2   1  13      275.22      239.43     21.66 o 
   3   1  13        0.62       -2.28     11.88 o 
  -4   2  13       84.99       72.96     16.48 o 
  -3   2  13       98.48      116.74     18.56 o 
  -2   2  13     1755.74     1714.87     57.05 o 
  -1   2  13      692.15      643.02     15.07 o 
   0   2  13      321.47      324.34     20.94 o 
   1   2  13        1.88        8.53      7.27 o 
   2   2  13      731.04      818.44     31.30 o 
   3   2  13      319.07      264.13     28.79 o 
  -3   3  13      949.06      869.07     39.10 o 
  -2   3  13      297.72      271.24     15.04 o 
  -1   3  13       38.99       45.09      8.39 o 
   0   3  13      557.32      537.97     15.75 o 
   1   3  13      747.15      661.00     47.75 o 
   2   3  13      203.70      199.24     24.68 o 
   3   3  13       49.50       42.95     16.91 o 
  -3   4  13       21.71       24.12     13.94 o 
  -2   4  13      133.63      131.75      9.64 o 
  -1   4  13        1.92       -1.40      5.34 o 
   0   4  13        1.09       -0.54      5.59 o 
   1   4  13      364.42      341.39     23.26 o 
   2   4  13      230.37      186.44     24.68 o 
   3   4  13        5.78       -5.48     11.88 o 
  -3   5  13       81.86       99.73     10.49 o 
  -2   5  13       78.61       64.08      7.99 o 
  -1   5  13        6.43       20.89      6.37 o 
   0   5  13      430.51      396.79     15.17 o 
   1   5  13       80.01       90.48     12.82 o 
   2   5  13        1.72       11.69      8.00 o 
   3   5  13       27.71       21.64      9.10 o 
  -3   6  13      368.87      417.86     18.35 o 
  -2   6  13      908.17      877.25     20.94 o 
  -1   6  13     1373.15     1369.39     40.43 o 
   0   6  13       80.00       75.57     11.41 o 
   1   6  13      185.82      186.62     31.99 o 
   2   6  13      309.57      305.29     20.17 o 
   3   6  13      299.56      332.70     47.52 o 
  -3   7  13     1024.44     1082.84     43.93 o 
  -2   7  13      294.50      292.74     19.13 o 
  -1   7  13      436.23      424.86     16.16 o 
   0   7  13       18.85        8.87      6.17 o 
   1   7  13      396.87      515.35     23.38 o 
   2   7  13       16.46       -0.10      7.73 o 
  -3   8  13        0.26        9.35      7.28 o 
  -2   8  13       20.09       14.18      6.57 o 
  -1   8  13       20.92       19.02      7.03 o 
   0   8  13      109.98       99.50      9.89 o 
   1   8  13        0.22        4.53      7.06 o 
   2   8  13        1.36        3.18      7.15 o 
  -2   9  13      217.83      255.83     14.48 o 
  -1   9  13      389.88      396.58     17.52 o 
   0   9  13      103.51      103.61     10.26 o 
   1   9  13      421.61      393.50     20.67 o 
   2   9  13      662.17      772.45     24.87 o 
  -2  10  13      313.25      287.67     15.53 o 
  -1  10  13     1459.47     1354.52     29.87 o 
   0  10  13      673.92      752.68     24.57 o 
   1  10  13       49.90       71.09     11.68 o 
  -1  11  13       65.36       95.60     10.38 o 
   0  11  13      551.53      542.03     26.83 o 
   1  11  13      667.33      661.93     23.60 o 
  -2   0  14      174.08      215.23     33.36 o 
  -1   0  14      367.74      435.90     19.15 o 
   0   0  14      179.78      147.75     16.69 o 
   1   0  14       42.59       58.67     18.05 o 
   2   0  14       32.07       35.98     12.29 o 
  -2   1  14       35.00       56.44     15.51 o 
  -1   1  14        5.15        5.41      5.19 o 
   0   1  14       84.18       62.22     10.50 o 
   1   1  14      137.33      136.28     15.63 o 
   2   1  14       35.04       46.29     12.49 o 
  -2   2  14       53.20       65.60     16.07 o 
  -1   2  14       29.14       19.28      7.35 o 
   0   2  14        5.82       11.14      6.16 o 
   1   2  14        5.79       -1.24      6.57 o 
   2   2  14        3.86       -9.14     11.42 o 
  -2   3  14      187.02      231.22     36.51 o 
  -1   3  14      135.31      143.99     11.82 o 
   0   3  14        2.38       12.11      6.14 o 
   1   3  14      207.71      181.42     21.02 o 
  -2   4  14      325.66      350.98     17.40 o 
  -1   4  14      585.87      580.42     19.93 o 
   0   4  14      275.06      264.71     22.43 o 
   1   4  14      201.20      229.72     28.79 o 
  -1   5  14        9.31       15.07      7.25 o 
   0   5  14      769.98      838.07     26.70 o 
   1   5  14      255.56      258.91     21.25 o 
  -1   6  14       30.12       25.94      7.14 o 
   0   6  14        7.08       17.42      8.58 o 
   1   6  14       18.66       28.33     10.99 o 
   0   7  14       16.89       13.88      7.03 o 
                                                 
